# Supplementary material for: Divergent synthesis and identification of the cellular targets of deoxyelephantopins
Source: Nat Commun. 2016 Aug 19;7:12470. doi: 10.1038/ncomms12470 (PMC4992173; doi:10.1038/ncomms12470)
Supplement: Supplementary Data 1 — List of proteins enriched by probe 24c and SILAC ratio of deoxyelephantopin competion. [file ncomms12470-s2.xlsx]

## Sheet: Supplementary Data 1
	Supplementary Data 1 : List of proteins enriched by probe 24c and SILAC ratio of deoxyelephantopin competion.
Majority protein IDs	Protein names	Gene names	SILAC ratio 20 µM Deoxyelephantopin/DMSO with 24c	SD
O95881	Thioredoxin domain-containing protein 12	TXNDC12	0.119941	0.0102305
Q9BTY7	Protein HGH1 homolog	HGH1	0.202972	0.0122274
Q9UL40;Q9UL40-2;D6RJ07;Q9UL40-3	Zinc finger protein 346	ZNF346	0.223361	0.00433834
U3KQ56;Q9UBQ7;Q5T946	Glyoxylate reductase/hydroxypyruvate reductase	GRHPR	0.229849	0.0202618
P04080	Cystatin-B	CSTB	0.233441	0.00897171
P35520;P35520-2	Cystathionine beta-synthase	CBS	0.240954	0.0792859
P30519;P30519-2;I3L159;I3L1F5	Heme oxygenase 2	HMOX2	0.243641	0.001
Q14247	Src substrate cortactin	CTTN	0.252613	0.00806834
G5EA31;P53992	Protein transport protein Sec24C	SEC24C	0.256836	0.0311057
Q7Z3B4-3;Q7Z3B4;Q7Z3B4-2	Nucleoporin p54	NUP54	0.265674	0.0353643
I3L1Y9;Q96CP2;I3L4I0	FLYWCH family member 2	FLYWCH2	0.28505	0.0179763
O43175;Q5SZU1	D-3-phosphoglycerate dehydrogenase	PHGDH	0.297132	0.00600439
Q13630;E9PP14;E9PKL9;E9PLH9	GDP-L-fucose synthase	TSTA3	0.297554	0.0174122
P50416;P50416-2	Carnitine O-palmitoyltransferase 1, liver isoform	CPT1A	0.299063	0.00553279
P30740;P30740-2	Leukocyte elastase inhibitor	SERPINB1	0.302477	0.0115525
Q8WWM7-6;Q8WWM7-8;Q8WWM7-5;Q8WWM7-4;Q8WWM7-9;Q8WWM7-2;Q8WWM7;Q8WWM7-3;H3BUF6;H3BSK9;Q8WWM7-7	Ataxin-2-like protein	ATXN2L	0.31676	0.031396
A0A087X1Z3;Q9UL46;H0YM70	Proteasome activator complex subunit 2	PSME2	0.330276	0.0030389
H3BPM8;Q13286-4;Q13286-2;Q13286-3;Q13286;Q9UBD8;O95086;B4DFF3;Q13286-5;Q13286-7;O95090;Q2TA70;Q13286-6	Battenin	CLN3	0.330916	0.0207188
Q9NZL4;Q9NZL4-3;K7EN20	Hsp70-binding protein 1	HSPBP1	0.331258	0.0406069
Q9Y676	28S ribosomal protein S18b, mitochondrial	MRPS18B	0.331936	0.00134784
Q8TDN6	Ribosome biogenesis protein BRX1 homolog	BRIX1	0.33911	0.00967242
O75663;O75663-2	TIP41-like protein	TIPRL	0.346257	0.0536404
Q8IVT2	Mitotic interactor and substrate of PLK1	MISP	0.348167	0.0227943
Q9UQ35	Serine/arginine repetitive matrix protein 2	SRRM2	0.348511	0.00287705
Q6YN16;Q6YN16-2	Hydroxysteroid dehydrogenase-like protein 2	HSDL2	0.350138	0.00794734
Q96EI5;Q96EI5-2;A2RQR6;D6RD44	Transcription elongation factor A protein-like 4	TCEAL4	0.356003	0.0212908
O96011-2;O96011	Peroxisomal membrane protein 11B	PEX11B	0.358063	0.0130008
Q13232;H3BPR2	Nucleoside diphosphate kinase 3;Nucleoside diphosphate kinase	NME3	0.364853	0.0387217
Q9Y5Q8-2;Q9Y5Q8;Q9Y5Q8-3;Q5T7U1;Q5T7U0	General transcription factor 3C polypeptide 5	GTF3C5	0.371277	0.0231436
P63151;P63151-2	Serine/threonine-protein phosphatase 2A 55 kDa regulatory subunit B alpha isoform	PPP2R2A	0.376031	0.0205958
P49750;P49750-4;P49750-3;F8VU51;H0YIQ2	YLP motif-containing protein 1	YLPM1	0.377259	0.072628
H0Y542;O75363;O75363-2;G3XAF7;H7C1E7;A0A0A0MRP7	Breast carcinoma-amplified sequence 1	BCAS1	0.382402	0.175586
Q15208	Serine/threonine-protein kinase 38	STK38	0.383617	0.0187913
Q9H4A4;A6NKB8	Aminopeptidase B	RNPEP	0.391505	0.0176592
O95197-3;O95197-4;O95197-7;O95197-2;O95197;B7Z4M1;O95197-6;O95197-5	Reticulon-3;Reticulon	RTN3	0.394786	0.0235972
Q9Y2V2;H3BSW7;H3BUY4;H3BPY5;H3BNU9	Calcium-regulated heat stable protein 1	CARHSP1	0.395191	0.00184421
P82932	28S ribosomal protein S6, mitochondrial	MRPS6	0.399638	0.0855186
G3V3A4;Q13573;G3V4X8	SNW domain-containing protein 1	SNW1	0.399704	0.0452021
Q9BTE3-2;Q9BTE3;Q9BTE3-3	Mini-chromosome maintenance complex-binding protein	MCMBP	0.413562	0.0220159
O00487	26S proteasome non-ATPase regulatory subunit 14	PSMD14	0.418465	0.0121791
H0Y9X1;Q96EY4;D6RA57	Translation machinery-associated protein 16	TMA16	0.422545	0.142896
O95425-2;O95425-4;O95425-3;O95425	Supervillin	SVIL	0.431896	0.128587
A0A087X142;A6NMH6;A6NFQ9;F8W8I8;Q92599-2;Q92599-4;Q92599;Q92599-3	Septin-8	SEPT8	0.436943	0.0298999
Q9HCH5-7;Q9HCH5-8;Q9HCH5-11	Synaptotagmin-like protein 2	SYTL2	0.450961	0.189609
O60563;O60563-2	Cyclin-T1	CCNT1	0.451752	0.151986
Q5TBP9;Q9BX40;Q5TBQ0;Q9BX40-3;Q9BX40-2	Protein LSM14 homolog B	LSM14B	0.452458	0.0155234
P63167;F8VXL2;F8VRV5	Dynein light chain 1, cytoplasmic	DYNLL1	0.45518	0.011614
Q9HCC0;Q9HCC0-2;D6RD67;D6RDF7	Methylcrotonoyl-CoA carboxylase beta chain, mitochondrial	MCCC2	0.455585	0.00642768
Q8NBX0	Saccharopine dehydrogenase-like oxidoreductase	SCCPDH	0.456728	0.00830303
Q96GS4	Uncharacterized protein C17orf59	C17orf59	0.456898	0.10128
Q9NQ88	Fructose-2,6-bisphosphatase TIGAR	TIGAR	0.45799	0.0644671
O14929;O14929-2	Histone acetyltransferase type B catalytic subunit	HAT1	0.460641	0.00949558
Q9BSH5	Haloacid dehalogenase-like hydrolase domain-containing protein 3	HDHD3	0.462474	0.0118833
O14734;E9PJN0;H7C5A7;Q9BR14;E9PMC4;E9PIS4	Acyl-coenzyme A thioesterase 8	ACOT8	0.465882	0.00882322
P12268;H0Y4R1	Inosine-5-monophosphate dehydrogenase 2	IMPDH2	0.466657	0.000246378
Q09666	Neuroblast differentiation-associated protein AHNAK	AHNAK	0.468929	0.013848
Q7LBC6-2;Q7LBC6;Q7LBC6-3	Lysine-specific demethylase 3B	KDM3B	0.471466	0.0510484
Q16186	Proteasomal ubiquitin receptor ADRM1	ADRM1	0.472331	0.01115
Q8N8J7	Uncharacterized protein C4orf32	C4orf32	0.473916	0.0261643
A0A087WTF3;Q12955-6;Q12955-7;Q12955-5;Q12955-4;Q12955;A0A087WZ65;A0A087WUY3;H0Y3A4	Ankyrin-3	ANK3	0.474301	0.122937
P16455	Methylated-DNA--protein-cysteine methyltransferase	MGMT	0.478976	0.0116118
Q5JS72;O14936-5;O14936-3;O14936-4;O14936-6;O14936-2;O14936;Q5JS74	Peripheral plasma membrane protein CASK	CASK	0.484038	0.115135
P21281;H0YC04	V-type proton ATPase subunit B, brain isoform	ATP6V1B2	0.486563	0.124942
Q9NRG0;E5RGS9;H0YBP8	Chromatin accessibility complex protein 1	CHRAC1	0.486614	0.0146442
P60468	Protein transport protein Sec61 subunit beta	SEC61B	0.488442	0.0298208
H0YKX3;H0YMA4;Q15004	PCNA-associated factor	KIAA0101	0.489606	0.176968
H7C5I4;Q96IK1	Biorientation of chromosomes in cell division protein 1	BOD1	0.492069	0.0500422
Q9BRJ7;K7EIN2;K7ENA3;W4VSQ8;Q9BRJ7-2	Protein syndesmos	NUDT16L1	0.495786	0.00990518
Q92820	Gamma-glutamyl hydrolase	GGH	0.498699	0.0386253
P53396;P53396-2;P53396-3	ATP-citrate synthase	ACLY	0.499409	0.0135042
P68036;P68036-3;P68036-2	Ubiquitin-conjugating enzyme E2 L3	UBE2L3	0.501444	0.0188512
Q9Y6G9;E9PHI6	Cytoplasmic dynein 1 light intermediate chain 1	DYNC1LI1	0.503906	0.0646228
P45974-2;P45974	Ubiquitin carboxyl-terminal hydrolase 5	USP5	0.506666	0.0310544
O95336;M0R261	6-phosphogluconolactonase	PGLS	0.507365	0.00999112
P61158;B4DXW1	Actin-related protein 3	ACTR3	0.509757	0.0152806
P03915	NADH-ubiquinone oxidoreductase chain 5	MT-ND5	0.511877	0.0274184
O43143	Putative pre-mRNA-splicing factor ATP-dependent RNA helicase DHX15	DHX15	0.512707	0.0173695
Q6XQN6;G5E977;Q6XQN6-3;Q6XQN6-2;C9J8U2	Nicotinate phosphoribosyltransferase	NAPRT	0.515806	0.0864014
A0A0A0MRN5;Q9NZT2-2;Q9NZT2	Opioid growth factor receptor	OGFR	0.515935	0.0229594
O75477;B0QZ43	Erlin-1	ERLIN1	0.51764	0.0335038
A6NGP5;B4DLH4;Q9H910;H3BU16;Q9H910-2;H3BMV3;H3BMT0;H3BTV5	Hematological and neurological expressed 1-like protein	HN1L	0.519993	0.0518233
G3V154;F2Z2T0;Q3YEC7-3;Q3YEC7;Q3YEC7-4;Q3YEC7-6;Q3YEC7-2;H0Y7H6;H0Y4Z8;Q3YEC7-5	Rab-like protein 6	RABL6	0.523096	0.0680296
P61758;B4DWR3	Prefoldin subunit 3	VBP1	0.524005	0.0202162
O75223;M0QZK8;B8ZZK2;O75223-3	Gamma-glutamylcyclotransferase	GGCT	0.524554	0.0469543
O95292	Vesicle-associated membrane protein-associated protein B/C	VAPB	0.529775	0.00952442
Q9BYG5;Q9BYG5-2	Partitioning defective 6 homolog beta	PARD6B	0.530065	0.0922185
Q9UBV8	Peflin	PEF1	0.530468	0.00256678
F8VV04;Q15020-4;Q15020	Squamous cell carcinoma antigen recognized by T-cells 3	SART3	0.530502	0.0811095
J3KNF8;H3BUX2;O43169;D6RFH4	Cytochrome b5 type B	CYB5B	0.533992	0.0157203
A2A274;Q99798	Aconitate hydratase, mitochondrial	ACO2	0.534501	0.082303
P42167;G5E972;P42167-3;H0YJH7	Lamina-associated polypeptide 2, isoforms beta/gamma;Thymopoietin;Thymopentin	TMPO	0.538063	0.0547832
Q99714;Q99714-2;Q5H928	3-hydroxyacyl-CoA dehydrogenase type-2	HSD17B10	0.538952	0.00967246
Q9NX24;D6RC52;D6RCB9;J3QSY4	H/ACA ribonucleoprotein complex subunit 2	NHP2	0.540644	0.0472938
J3KS81;Q8N511;J3KRW7	Transmembrane protein 199	TMEM199	0.541682	0.0137721
P62280;M0QZC5	40S ribosomal protein S11	RPS11	0.542416	0.0138095
H7BZ81;Q6NUM9-2;Q6NUM9;H7C3J0	All-trans-retinol 13,14-reductase	RETSAT	0.547482	0.274552
E7EVA0;P27816;P27816-6;P27816-2;P27816-5	Microtubule-associated protein;Microtubule-associated protein 4	MAP4	0.548138	0.0359969
Q9BUH6	Uncharacterized protein C9orf142	C9orf142	0.548368	0.308927
Q9H3K6;Q9H3K6-2	BolA-like protein 2	BOLA2	0.548743	0.0253958
P13639	Elongation factor 2	EEF2	0.549404	0.00808838
P50454;E9PKH2;E9PPV6;E9PR70	Serpin H1	SERPINH1	0.552365	0.0460089
P62857	40S ribosomal protein S28	RPS28	0.552611	0.0253673
J3QRS3;P19105;O14950	Myosin regulatory light chain 12A;Myosin regulatory light chain 12B	MYL12A;MYL12B	0.557771	0.045931
Q8NC51-3;Q8NC51;Q8NC51-4;Q8NC51-2	Plasminogen activator inhibitor 1 RNA-binding protein	SERBP1	0.558435	0.028475
A0A024QZX5;A0A087X1N8;P35237	Serpin B6	SERPINB6	0.559212	0.291599
Q9P253	Vacuolar protein sorting-associated protein 18 homolog	VPS18	0.559975	0.119002
U3KQC1;K7EIR0;A0A0A0MQU0;Q9BV38	WD repeat-containing protein 18	WDR18	0.5606	0.155947
O95400	CD2 antigen cytoplasmic tail-binding protein 2	CD2BP2	0.562672	0.0247138
Q9NVI7-2;Q9NVI7;H0Y2W2;Q9NVI7-3	ATPase family AAA domain-containing protein 3A	ATAD3A	0.563262	0.0472806
Q14657	EKC/KEOPS complex subunit LAGE3	LAGE3	0.563358	0.0733626
P00390-4;P00390-2;P00390;P00390-5;P00390-3	Glutathione reductase, mitochondrial	GSR	0.565561	0.0140185
E7ES10;E9PCH5;E7EVY3;B7Z574;P20810-3;P20810-4;P20810-8;P20810-2;P20810;P20810-9;P20810-5;P20810-10;P20810-7;P20810-6;H0Y9H6;E9PDE4;E7EQ12;H0Y7F0;A0A0A0MR45;E7EQA0;H0YD33;F8W7E0	Calpastatin	CAST	0.565725	0.0640611
Q5VTL8;A0A0A0MRN0;Q5VTL8-2	Pre-mRNA-splicing factor 38B	PRPF38B	0.567116	0.0229279
P78406;E9PQ57	mRNA export factor	RAE1	0.567142	0.0543128
O15145;C9JZD1;F8VR50	Actin-related protein 2/3 complex subunit 3	ARPC3	0.568429	0.0451408
Q5SZR4;F6TB26;Q9Y2W6;Q9Y2W6-3	Tudor and KH domain-containing protein	TDRKH	0.569217	0.0074912
O75348	V-type proton ATPase subunit G 1	ATP6V1G1	0.575439	0.0282506
O00170;E9PMH2	AH receptor-interacting protein	AIP	0.576699	0.0779691
P38606;P38606-2	V-type proton ATPase catalytic subunit A	ATP6V1A	0.577102	0.0598002
C9IYK6;C9JTE9;H7C5E2;Q9UHQ4;Q9UHQ4-2;C9JGJ9;B7Z2L0;H0Y7N8;F8WB99	B-cell receptor-associated protein 29	BCAP29	0.578602	0.0393002
Q9Y277;Q9Y277-2;E5RJN6;E5RHZ6	Voltage-dependent anion-selective channel protein 3	VDAC3	0.579017	0.00369814
Q06124-2;Q06124;Q06124-3	Tyrosine-protein phosphatase non-receptor type 11	PTPN11	0.589971	0.135623
P23396;P23396-2;E9PL09;E9PPU1;F2Z2S8;H0YCJ7;E9PQ96;E9PJH4;E9PK82	40S ribosomal protein S3	RPS3	0.590572	0.010677
Q00765;E2QRG8	Receptor expression-enhancing protein 5	REEP5	0.595962	0.0479135
O75934	Pre-mRNA-splicing factor SPF27	BCAS2	0.597317	0.0442054
O43913;O43913-2	Origin recognition complex subunit 5	ORC5	0.598765	0.00448704
E7EW69;E7EX04;B5ME97;Q9P0V9-3;Q9P0V9;Q9P0V9-2	Septin-10	SEPT10	0.599671	0.265842
H7C2T1;P46527;E7ES52	Cyclin-dependent kinase inhibitor 1B	CDKN1B	0.599806	0.125388
Q02338;E9PCG9;C9K0G7	D-beta-hydroxybutyrate dehydrogenase, mitochondrial	BDH1	0.601602	0.0457537
J3QRD1;P51648;P51648-2	Fatty aldehyde dehydrogenase	ALDH3A2	0.601953	0.0414091
Q5H909;Q9UNF1-2;Q9UNF1;Q5H907	Melanoma-associated antigen D2	MAGED2	0.60377	0.047488
P51812	Ribosomal protein S6 kinase alpha-3	RPS6KA3	0.604005	0.104662
Q9P0L0;Q9P0L0-2	Vesicle-associated membrane protein-associated protein A	VAPA	0.605046	0.0395208
Q9NVT9;E5RJ86	Armadillo repeat-containing protein 1	ARMC1	0.607402	0.0104336
O15294;O15294-2;O15294-3	UDP-N-acetylglucosamine--peptide N-acetylglucosaminyltransferase 110 kDa subunit	OGT	0.607454	0.210764
Q5JRI1;O75494-5;O75494-4;O75494-6;O75494-3;O75494-2;O75494;Q6IQ42	Serine/arginine-rich splicing factor 10	SRSF10;FUSIP1	0.60863	0.0289894
Q9H1B7	Interferon regulatory factor 2-binding protein-like	IRF2BPL	0.608805	0.0726787
Q96HJ9	UPF0562 protein C7orf55	C7orf55	0.610218	0.0260169
Q12906-4;Q12906-6;Q12906-7;Q12906-5;Q12906-2;Q12906-3;Q12906	Interleukin enhancer-binding factor 3	ILF3	0.612614	0.000291911
P50990;P50990-2;P50990-3	T-complex protein 1 subunit theta	CCT8	0.614269	0.00480244
Q8WUM4;Q8WUM4-2	Programmed cell death 6-interacting protein	PDCD6IP	0.614553	0.00080117
A2A2L5;A0A0A0MQR2;Q9BY42;A2A2L6	Protein RTF2 homolog	RTFDC1	0.615389	0.327282
P35914	Hydroxymethylglutaryl-CoA lyase, mitochondrial	HMGCL	0.616064	0.0442208
P51610-2;P51610;A6NEM2;P51610-4;P51610-3	Host cell factor 1;HCF N-terminal chain 1;HCF N-terminal chain 2;HCF N-terminal chain 3;HCF N-terminal chain 4;HCF N-terminal chain 5;HCF N-terminal chain 6;HCF C-terminal chain 1;HCF C-terminal chain 2;HCF C-terminal chain 3;HCF C-terminal chain 4;HCF C-terminal chain 5;HCF C-terminal chain 6	HCFC1	0.618306	0.00354124
P47897-2;P47897	Glutamine--tRNA ligase	QARS	0.618393	0.0511741
Q02878	60S ribosomal protein L6	RPL6	0.619992	0.0192345
O94903;E5RFX7;E5RG77;H0YBG2	Proline synthase co-transcribed bacterial homolog protein	PROSC	0.622617	0.254034
Q5T0W9	Protein FAM83B	FAM83B	0.622992	0.0497888
Q9Y2S7;B4DEM9	Polymerase delta-interacting protein 2	POLDIP2	0.625424	0.016175
Q9UKF6;G5E9W3	Cleavage and polyadenylation specificity factor subunit 3	CPSF3	0.628541	0.0188199
P39880-6;P39880-4;P39880-5;P39880-2;P39880;P39880-3	Homeobox protein cut-like 1	CUX1	0.629554	0.0804433
Q9BQ61	Uncharacterized protein C19orf43	C19orf43	0.632662	0.0969457
E9PF19;Q9Y4P3;Q96E41	Transducin beta-like protein 2	TBL2	0.633496	0.0370824
P10644;K7EM13;P10644-2	cAMP-dependent protein kinase type I-alpha regulatory subunit;cAMP-dependent protein kinase type I-alpha regulatory subunit, N-terminally processed	PRKAR1A	0.634556	0.135553
Q06830;A0A0A0MSI0	Peroxiredoxin-1	PRDX1	0.635799	0.00363012
Q9H078-3;Q9H078-2;Q9H078;F5GX99;B4DXW4;H0YGM0;Q9H078-4;H0YFF5;Q7Z777	Caseinolytic peptidase B protein homolog	CLPB	0.636056	0.0491715
Q52LJ0;Q52LJ0-2	Protein FAM98B	FAM98B	0.636589	0.0706275
Q96I24	Far upstream element-binding protein 3	FUBP3	0.636648	0.0302313
Q6YI46-4;Q6YI46;H0Y6S7;Q6YI46-2;Q6YI46-3	Transmembrane protein 64	TMEM64	0.637024	0.135166
Q14534;E7EVQ6	Squalene monooxygenase	SQLE	0.638019	0.0400745
Q07065	Cytoskeleton-associated protein 4	CKAP4	0.638714	0.0114792
Q7Z5J4-2;Q7Z5J4;Q7Z5J4-3;A8MXE8;Q7Z5J4-4	Retinoic acid-induced protein 1	RAI1	0.639486	0.0691379
P46781;B5MCT8;C9JM19	40S ribosomal protein S9	RPS9	0.640547	0.00664353
A1L0T0;M0R026;E9PJS0	Acetolactate synthase-like protein	ILVBL	0.640943	0.0229336
Q8WVC2;P63220;Q9BYK1	40S ribosomal protein S21	RPS21	0.64212	0.0643417
Q9Y5X2;C9J271;C9J014;C9J8E6	Sorting nexin-8	SNX8	0.643291	0.055912
P48163-2;P48163	NADP-dependent malic enzyme	ME1	0.644187	0.0432424
Q9H8S9;Q7L9L4;Q7L9L4-2;D6RCK3;Q9H8S9-2	MOB kinase activator 1A;MOB kinase activator 1B	MOB1A;MOB1B	0.645694	0.0235395
J3KN29;O00233;F5H5V4;F5GX23;O00233-2;F5H169	26S proteasome non-ATPase regulatory subunit 9	PSMD9	0.647148	0.034569
P61966;H7C1E4;P61966-2	AP-1 complex subunit sigma-1A	AP1S1	0.647621	0.115119
Q86YS6	Ras-related protein Rab-43	RAB43	0.64891	0.0939
Q13131;Q13131-2	5-AMP-activated protein kinase catalytic subunit alpha-1	PRKAA1	0.651849	0.0926464
P06400	Retinoblastoma-associated protein	RB1	0.652166	0.111632
Q5JPI3-2;Q5JPI3;E9PFZ1	Uncharacterized protein C3orf38	C3orf38	0.657226	0.262061
Q6PKG0;Q6PKG0-3;E5RH50	La-related protein 1	LARP1	0.65745	0.0273921
P09497-2;P09497	Clathrin light chain B	CLTB	0.659934	0.100418
A0A096LPI6;P30042;A0A096LNH5;H7C1F6;P30042-2;H7C2G3;A0A096LP73;F2Z2Q0;H7BYH1	ES1 protein homolog, mitochondrial	C21orf33	0.66147	0.0242398
Q9NXF1-2;Q9NXF1	Testis-expressed sequence 10 protein	TEX10	0.661714	0.0604013
Q06323;Q06323-3;Q06323-2	Proteasome activator complex subunit 1	PSME1	0.662025	0.00694157
Q96HJ9-2;Q9Y383-3;Q9Y383-2;Q9Y383	UPF0562 protein C7orf55;Putative RNA-binding protein Luc7-like 2	C7orf55;LUC7L2	0.663474	0.0535804
Q7L5L3;Q7L5L3-1	Glycerophosphodiester phosphodiesterase domain-containing protein 3	GDPD3	0.663795	0.00601303
A0A0A0MTJ9;Q6PIU2;Q6PIU2-2;Q6PIU2-3;H7C046	Neutral cholesterol ester hydrolase 1	NCEH1	0.664587	0.015424
J3QRU1;P07947	Tyrosine-protein kinase Yes	YES1	0.666376	0.148564
Q96Q11-2;Q96Q11	CCA tRNA nucleotidyltransferase 1, mitochondrial	TRNT1	0.667947	0.00381722
P55263;P55263-2;P55263-4;P55263-3	Adenosine kinase	ADK	0.670283	0.00511464
Q86YH6;Q86YH6-2	Decaprenyl-diphosphate synthase subunit 2	PDSS2	0.671154	0.0564002
Q9UBU6	Protein FAM8A1	FAM8A1	0.671929	0.152793
D6RE79;Q14728;D6RIZ4;D6RA47	Major facilitator superfamily domain-containing protein 10	MFSD10	0.672594	0.0201755
Q9NV56	MRG/MORF4L-binding protein	MRGBP	0.67423	0.135189
P12532;P12532-2;F8WCN3	Creatine kinase U-type, mitochondrial	CKMT1A;CKMT1B	0.674282	0.0700268
S4R3H4;E7EQT4;Q9UKV3-5;Q9UKV3	Apoptotic chromatin condensation inducer in the nucleus	ACIN1	0.675431	0.0149644
P13995-2;P13995;B9A062;B8ZZU9	Bifunctional methylenetetrahydrofolate dehydrogenase/cyclohydrolase, mitochondrial;NAD-dependent methylenetetrahydrofolate dehydrogenase;Methenyltetrahydrofolate cyclohydrolase	MTHFD2	0.678792	0.0208417
Q9UL15;Q9UL15-2;G3V274	BAG family molecular chaperone regulator 5	BAG5	0.679271	0.0916861
E9PH82;Q8NCA5-2;Q8NCA5	Protein FAM98A	FAM98A	0.68218	0.0792599
G8JLG1;Q14683	Structural maintenance of chromosomes protein 1A	SMC1A	0.682414	0.0588227
P55957;P55957-2;P55957-4	BH3-interacting domain death agonist;BH3-interacting domain death agonist p15;BH3-interacting domain death agonist p13;BH3-interacting domain death agonist p11	BID	0.685574	0.0996382
O95396	Adenylyltransferase and sulfurtransferase MOCS3;Molybdopterin-synthase adenylyltransferase;Molybdopterin-synthase sulfurtransferase	MOCS3	0.686221	0.0253222
Q15120;Q15120-2	[Pyruvate dehydrogenase (acetyl-transferring)] kinase isozyme 3, mitochondrial	PDK3	0.686326	0.0536609
Q9NYF8-2;Q9NYF8;E9PK09;E9PQN2;E9PKI6;E9PK91;Q9NYF8-4;Q9NYF8-3;E9PJA7	Bcl-2-associated transcription factor 1	BCLAF1	0.686967	0.139237
P62249;M0R210;M0R3H0;M0R1M5;A0A087WZ27;M0QX76;Q6IPX4	40S ribosomal protein S16	RPS16	0.687184	0.00938203
P43686;P43686-2	26S protease regulatory subunit 6B	PSMC4	0.688455	0.00372008
A0A087WXC5;E7ESZ7;O95299;Q8N1B9;C9J6X0;O95299-2	NADH dehydrogenase [ubiquinone] 1 alpha subcomplex subunit 10, mitochondrial	NDUFA10	0.692837	0.174734
P09382	Galectin-1	LGALS1	0.692905	0.00821519
P29590-11;P29590;H3BT57;P29590-14;P29590-10;P29590-4;P29590-12;P29590-2;P29590-5;P29590-9;P29590-13;P29590-3;P29590-8	Protein PML	PML	0.693632	0.034285
Q9UJY4	ADP-ribosylation factor-binding protein GGA2	GGA2	0.693777	0.0405343
Q9BT22;K7EID2;K7EPU3;Q9BT22-2	Chitobiosyldiphosphodolichol beta-mannosyltransferase	ALG1	0.694648	0.0376816
Q7LG56;H0YAV1;Q7LG56-6	Ribonucleoside-diphosphate reductase subunit M2 B	RRM2B	0.696086	0.0687688
F1T0J2;Q14789;Q14789-2	Golgin subfamily B member 1	GOLGB1	0.696775	0.0480159
Q7Z434	Mitochondrial antiviral-signaling protein	MAVS	0.699152	0.0350043
P19793-2;P19793	Retinoic acid receptor RXR-alpha	RXRA	0.703662	0.0296636
Q96T51-2;Q96T51;J3KPP6;H0YA47;Q96T51-3	RUN and FYVE domain-containing protein 1	RUFY1	0.703674	0.0299439
Q8N565;Q8N565-2;C9JYV9;C9JAG4	Melanoregulin	MREG	0.704381	0.106814
E7ERW8;H9KV28;E9PHQ0;E9PEZ3;O60610-2;O60610-3;O60610;E7EMV0	Protein diaphanous homolog 1	DIAPH1	0.705609	0.0429767
P00492	Hypoxanthine-guanine phosphoribosyltransferase	HPRT1	0.707034	0.0799032
P61978;P61978-2;Q5T6W5;P61978-3;Q5T6W2;Q5T6W1	Heterogeneous nuclear ribonucleoprotein K	HNRNPK	0.707651	0.0111173
O95159;E9PQ47;E9PNY1	Zinc finger protein-like 1	ZFPL1	0.708023	0.0890768
Q9NQC3-2;F8W914	Reticulon-4;Reticulon	RTN4	0.708106	0.0423641
Q9HCU5;B5MC98	Prolactin regulatory element-binding protein	PREB	0.710218	0.0674618
Q9Y2R4	Probable ATP-dependent RNA helicase DDX52	DDX52	0.710721	0.0258069
Q96PZ0;E7EUH7	Pseudouridylate synthase 7 homolog	PUS7	0.711081	0.0485831
Q6NTF9;Q6NTF9-2;A0A087WUU0;A0A087WUP8	Rhomboid domain-containing protein 2	RHBDD2	0.711408	0.00790839
Q01518;Q5T0R7;Q5T0R6;Q5T0R5;Q5T0R4;Q5T0R3;Q5T0R2;Q5T0R1;Q01518-2;Q5T0R9	Adenylyl cyclase-associated protein 1;Adenylyl cyclase-associated protein	CAP1	0.713001	0.103992
Q16531;F5GY55	DNA damage-binding protein 1	DDB1	0.714731	0.140764
C9JG87;Q9NYK5;Q9NYK5-2	39S ribosomal protein L39, mitochondrial	MRPL39	0.716078	0.0320925
Q9Y490	Talin-1	TLN1	0.716531	0.0189441
Q9BWF3;E9PB51;Q9BQ04	RNA-binding protein 4;RNA-binding protein 4B	RBM4;RBM4B	0.716712	0.0460703
Q15021;E7EN77	Condensin complex subunit 1	NCAPD2	0.717001	0.181858
Q8N1G0-2;Q8N1G0;H0Y5I5;F8WCX2	Zinc finger protein 687	ZNF687	0.717196	0.0713336
G8JLB6;P31943;E9PCY7;D6RBM0;D6RIU0;E5RGV0;D6RFM3;H0YB39	Heterogeneous nuclear ribonucleoprotein H;Heterogeneous nuclear ribonucleoprotein H, N-terminally processed	HNRNPH1	0.718007	0.0211704
P09496-2;F8WF69;P09496-4;P09496-3;P09496	Clathrin light chain A	CLTA	0.71905	0.115658
Q9NZJ7-2;Q9NZJ7;F6WFU6;H0Y8C3;Q5TDC2	Mitochondrial carrier homolog 1	MTCH1	0.721067	0.0154011
Q3ZCM7;A0A075B736;Q5SQY0	Tubulin beta-8 chain	TUBB8	0.722477	0.00738142
Q96A65	Exocyst complex component 4	EXOC4	0.722604	0.1657
P50402;Q5HY57	Emerin	EMD	0.723486	0.153681
E7ES33;E7EPK1;Q16181-2;Q16181;G3V1Q4;H0Y3Y4	Septin-7	SEPT7	0.72662	0.0357224
E7EWR4;P33240-2;P33240;E9PID8;Q9H0L4	Cleavage stimulation factor subunit 2;Cleavage stimulation factor subunit 2 tau variant	CSTF2;CSTF2T	0.726673	0.00937131
Q6UX07;Q6UX07-2;B4DJC5	Dehydrogenase/reductase SDR family member 13	DHRS13	0.72898	0.0567558
P55795	Heterogeneous nuclear ribonucleoprotein H2;Heterogeneous nuclear ribonucleoprotein H2, N-terminally processed	HNRNPH2	0.729268	0.0550114
Q9NVV0;A0A0A0MRS4	Trimeric intracellular cation channel type B	TMEM38B	0.729561	0.011252
Q96HR9	Receptor expression-enhancing protein 6	REEP6	0.731832	0.0910885
Q9H2C0	Gigaxonin	GAN	0.731935	0.0024623
P42224;P42224-2;J3KPM9	Signal transducer and activator of transcription 1-alpha/beta;Signal transducer and activator of transcription	STAT1	0.732876	0.0361501
Q5SQP8;P56545;P56545-2	C-terminal-binding protein 2	CTBP2	0.734352	0.142835
A0A024R4E5;Q00341;Q00341-2;H0Y394	Vigilin	HDLBP	0.734461	0.0236749
E9PCY5;Q02880-2;Q02880	DNA topoisomerase 2;DNA topoisomerase 2-beta	TOP2B	0.735196	0.0437987
Q9NSD9;Q9NSD9-2	Phenylalanine--tRNA ligase beta subunit	FARSB	0.738302	0.0414845
P32119;A6NIW5	Peroxiredoxin-2	PRDX2	0.738456	0.0300517
A0A087WZH7;P29966	Myristoylated alanine-rich C-kinase substrate	MARCKS	0.738515	0.0969977
P26373;J3QSB4;P26373-2	60S ribosomal protein L13	RPL13	0.742725	0.0130263
P49790-2;P49790;P49790-3	Nuclear pore complex protein Nup153	NUP153	0.742802	0.155466
O95352-3;O95352;O95352-2	Ubiquitin-like modifier-activating enzyme ATG7	ATG7	0.744665	0.00972348
P62829;C9JD32;J3KT29;B9ZVP7	60S ribosomal protein L23	RPL23	0.746595	0.00843414
P42677;Q5T4L4	40S ribosomal protein S27	RPS27	0.747592	0.00774545
P52597	Heterogeneous nuclear ribonucleoprotein F;Heterogeneous nuclear ribonucleoprotein F, N-terminally processed	HNRNPF	0.748254	0.0146454
K7EKI0;Q92817	Envoplakin	EVPL	0.748317	0.100531
Q07812-7;Q07812-8;Q07812;Q07812-2;Q07812-5;K4JQN1	Apoptosis regulator BAX	BAX	0.748561	0.00935014
Q8NFJ5	Retinoic acid-induced protein 3	GPRC5A	0.748997	0.0474276
Q96RS6;Q96RS6-2;Q96RS6-3	NudC domain-containing protein 1	NUDCD1	0.750101	0.14033
Q1KMD3;H3BQZ7	Heterogeneous nuclear ribonucleoprotein U-like protein 2	HNRNPUL2;HNRNPUL2-BSCL2	0.750718	0.0157377
Q8TCJ2	Dolichyl-diphosphooligosaccharide--protein glycosyltransferase subunit STT3B	STT3B	0.750914	0.00578123
P60866;P60866-2;E5RJX2;E5RIP1	40S ribosomal protein S20	RPS20	0.752002	0.0667943
Q16576;E9PC52;Q16576-2;Q5JP01	Histone-binding protein RBBP7	RBBP7	0.752018	0.0215053
C9JEJ2;P49585;C9J050	Choline-phosphate cytidylyltransferase A	PCYT1A	0.752349	0.0123658
P55210;P55210-3;A0A0A0MRL7;P55210-4;Q5SVL2	Caspase-7;Caspase-7 subunit p20;Caspase-7 subunit p11	CASP7	0.752538	0.0662165
P55884;P55884-2;C9JZG1	Eukaryotic translation initiation factor 3 subunit B	EIF3B	0.752545	0.107029
P24928;A0A087WWE2	DNA-directed RNA polymerase II subunit RPB1	POLR2A	0.752562	0.340937
O15231-3;O15231;O15231-6;O15231-4;O15231-7;H0Y704;O15231-8;O15231-5;O15231-2;H7BZT5;O15231-9	Zinc finger protein 185	ZNF185	0.753422	0.0138053
Q99567;J3KMX1	Nuclear pore complex protein Nup88	NUP88	0.75381	0.0682261
O95870-2;O95870	Abhydrolase domain-containing protein 16A	ABHD16A	0.754135	0.2594
P45880;A0A0A0MR02;P45880-2;P45880-1;Q5JSD2;Q5JSD1	Voltage-dependent anion-selective channel protein 2	VDAC2	0.754405	0.00156949
K7ERV3;P04183;K7ES52;K7ERJ1	Thymidine kinase;Thymidine kinase, cytosolic	TK1	0.754541	0.0171052
P00918	Carbonic anhydrase 2	CA2	0.755257	0.12042
J3KPP4;O95232	Luc7-like protein 3	LUC7L3	0.757019	0.0958716
Q9H7B2;Q5VXN0	Ribosome production factor 2 homolog	RPF2	0.758561	0.0636954
O15357;A0A0A0MTP6;O15357-2	Phosphatidylinositol 3,4,5-trisphosphate 5-phosphatase 2	INPPL1	0.758933	0.062347
Q9Y2Z0-2;Q9Y2Z0	Suppressor of G2 allele of SKP1 homolog	SUGT1	0.760137	0.150068
O96013;O96013-2;O96013-4;O96013-3	Serine/threonine-protein kinase PAK 4	PAK4	0.760248	0.172829
P23921;E9PL69	Ribonucleoside-diphosphate reductase large subunit	RRM1	0.761092	0.0491719
A0A0A0MRA5;B7Z4B8;Q9BUJ2-4;Q9BUJ2-2;Q9BUJ2;M0R3F1;Q9BUJ2-3;M0QYZ0	Heterogeneous nuclear ribonucleoprotein U-like protein 1	HNRNPUL1	0.76229	0.239591
P50552	Vasodilator-stimulated phosphoprotein	VASP	0.76233	0.0391513
P54136;P54136-2	Arginine--tRNA ligase, cytoplasmic	RARS	0.763104	0.0874579
Q5SY16	Polynucleotide 5-hydroxyl-kinase NOL9	NOL9	0.763534	0.318611
Q14694;Q14694-3;Q14694-2	Ubiquitin carboxyl-terminal hydrolase 10	USP10	0.763943	0.00949075
Q9HCM4-2;Q9HCM4-4;Q9HCM4-3;Q9HCM4	Band 4.1-like protein 5	EPB41L5	0.766271	0.0237791
Q96II5;P10398;H7C560;P15056	Serine/threonine-protein kinase A-Raf;Serine/threonine-protein kinase B-raf	ARAF;BRAF	0.767426	0.0131994
G8JLD5;O00429-4;O00429-5;O00429-3;O00429-2;O00429;O00429-8;O00429-6;O00429-7	Dynamin-1-like protein	DNM1L	0.767934	0.00191818
Q9P258	Protein RCC2	RCC2	0.77025	0.0043629
Q9NZB2;Q9NZB2-6;Q9NZB2-4	Constitutive coactivator of PPAR-gamma-like protein 1	FAM120A	0.770312	0.273712
G3V529;Q9GZR7;Q9GZR7-2;A0A087WXU8;F5GYL3	ATP-dependent RNA helicase DDX24	DDX24	0.771124	0.0293694
P35568	Insulin receptor substrate 1	IRS1	0.771251	0.0352521
P56159-2;P56159	GDNF family receptor alpha-1	GFRA1	0.771563	0.0220486
Q9UHV9	Prefoldin subunit 2	PFDN2	0.771847	0.0983587
P63092;P63092-4;Q5JWF2	Guanine nucleotide-binding protein G(s) subunit alpha isoforms short;Guanine nucleotide-binding protein G(s) subunit alpha isoforms XLas	GNAS	0.773439	0.0693873
Q96L92-3;Q96L92;Q96L92-2	Sorting nexin-27	SNX27	0.773634	0.312534
P08754	Guanine nucleotide-binding protein G(k) subunit alpha	GNAI3	0.774114	0.0753627
O75131;A0A087WYQ3	Copine-3	CPNE3	0.775281	0.0340533
Q9H0C8;F8SNU7;H7C2I8	Integrin-linked kinase-associated serine/threonine phosphatase 2C	ILKAP;ILKAP3	0.776161	0.0266081
F8VV56;F8W022;F8VWK8;P08962-3;P08962-2;P08962;F8VNT9	CD63 antigen	CD63	0.776381	0.103164
Q96GG9;C9JVE2	DCN1-like protein 1;DCN1-like protein	DCUN1D1	0.776482	0.0263322
P26599;P26599-2;P26599-3;A6NLN1	Polypyrimidine tract-binding protein 1	PTBP1	0.779122	0.0207248
Q9BTC0;Q9BTC0-1	Death-inducer obliterator 1	DIDO1	0.779553	0.0698048
P04843;B7Z4L4	Dolichyl-diphosphooligosaccharide--protein glycosyltransferase subunit 1	RPN1	0.780876	0.0203874
Q6ZRV2;J3KPS2	Protein FAM83H	FAM83H	0.780972	0.032275
Q9Y3L5;F6U784;P10114;A0A087X2C3	Ras-related protein Rap-2c;Ras-related protein Rap-2a	RAP2C;RAP2A	0.780976	0.0182813
Q5T4S7-3;Q5T4S7-4;Q5T4S7;Q5T4S7-2;A0A0A0MSW0	E3 ubiquitin-protein ligase UBR4	UBR4	0.7824	0.122201
P25325;P25325-2;B1AH49	3-mercaptopyruvate sulfurtransferase;Sulfurtransferase	MPST	0.782519	0.00489265
J3KR58;Q99611	Selenide, water dikinase 2	SEPHS2	0.783811	0.021539
Q6PJG6	BRCA1-associated ATM activator 1	BRAT1	0.784082	0.0382964
O15020;O15020-2	Spectrin beta chain, non-erythrocytic 2	SPTBN2	0.784409	0.0990975
O75362	Zinc finger protein 217	ZNF217	0.785213	0.0232707
Q99460-2;Q99460;A0A087WW66	26S proteasome non-ATPase regulatory subunit 1	PSMD1	0.785356	0.0325076
Q14558;Q14558-2;B4DP31;C9J168	Phosphoribosyl pyrophosphate synthase-associated protein 1	PRPSAP1	0.785609	0.135094
Q9Y4W2-2;Q9Y4W2;Q9Y4W2-3;Q9Y4W2-4	Ribosomal biogenesis protein LAS1L	LAS1L	0.786426	0.0299785
P46778;M0R181;G3V1B3	60S ribosomal protein L21	RPL21	0.786963	0.0117787
Q9UHD8-7;Q9UHD8-2;Q9UHD8-5;Q9UHD8;Q9UHD8-3;Q9UHD8-4;Q9UHD8-9;Q9UHD8-8	Septin-9	SEPT9	0.78699	0.0228513
E9PEB5;Q96AE4;Q96AE4-2	Far upstream element-binding protein 1	FUBP1	0.787491	0.267657
Q6AI08;K7EIX2;A0A087WXZ7	HEAT repeat-containing protein 6	HEATR6	0.788676	0.0012755
J3QR07;Q96MU7-2;Q96MU7;J3KS01	YTH domain-containing protein 1	YTHDC1	0.789074	0.160563
O43252	Bifunctional 3-phosphoadenosine 5-phosphosulfate synthase 1;Sulfate adenylyltransferase;Adenylyl-sulfate kinase	PAPSS1	0.789815	0.0113351
P51153;A0A087WWB9	Ras-related protein Rab-13	RAB13	0.790752	0.0537729
O95817	BAG family molecular chaperone regulator 3	BAG3	0.792555	0.0679727
Q8TAE8	Growth arrest and DNA damage-inducible proteins-interacting protein 1	GADD45GIP1	0.792884	0.114678
Q9UPN9-2;Q9UPN9;E7EN20;H0Y612	E3 ubiquitin-protein ligase TRIM33	TRIM33	0.793489	0.0634617
Q6NXG1-2;Q6NXG1-5;Q6NXG1-4;Q6NXG1-3;Q6NXG1;H0YBR2;H0YBB3	Epithelial splicing regulatory protein 1	ESRP1	0.793651	0.000801709
F5H669;Q8N684-2;Q8N684;Q8N684-3;J3QT54;F5H6M0;F5H047	Cleavage and polyadenylation specificity factor subunit 7	CPSF7	0.794133	0.0596755
Q99832;Q99832-3;Q99832-4;Q99832-2	T-complex protein 1 subunit eta	CCT7	0.795047	0.00357566
P53701	Cytochrome c-type heme lyase	HCCS	0.79628	0.0847926
Q8TBX8-2;Q8TBX8-3;Q8TBX8;H0YIJ6	Phosphatidylinositol 5-phosphate 4-kinase type-2 gamma	PIP4K2C	0.797091	0.0661723
O00303;H0YDT6;E9PQV8	Eukaryotic translation initiation factor 3 subunit F	EIF3F	0.79772	0.0584739
H3BRN4;H3BNQ7;P80404	4-aminobutyrate aminotransferase, mitochondrial	ABAT	0.798793	0.307064
P36578;H3BM89;H3BTP7	60S ribosomal protein L4	RPL4	0.799244	0.0130522
A0A087WV66;P46013;P46013-2	Antigen KI-67	MKI67	0.799435	0.0581422
Q8N5K1;I3L1N9	CDGSH iron-sulfur domain-containing protein 2	CISD2	0.799823	0.0497523
P09543-2;P09543	2,3-cyclic-nucleotide 3-phosphodiesterase	CNP	0.800119	0.00611105
Q96HY7	Probable 2-oxoglutarate dehydrogenase E1 component DHKTD1, mitochondrial	DHTKD1	0.800969	0.0406848
P14625	Endoplasmin	HSP90B1	0.801599	0.037172
J3KQ32;Q9NTK5;Q9NTK5-2;Q9NTK5-3	Obg-like ATPase 1	OLA1	0.802217	0.0448896
Q07960;H0YE29	Rho GTPase-activating protein 1	ARHGAP1	0.802467	0.0365262
J9JIC7;J3QSH4;Q14119	Vascular endothelial zinc finger 1	VEZF1	0.803133	0.236689
G3V2E7;F8W6L3;G3V3H3;G3V5R9;E7EVH7;Q07866-8;Q07866-2;Q07866-3;Q07866;Q07866-7;Q07866-5;Q07866-10;Q07866-6;Q07866-4;Q07866-9;G5E9S8	Kinesin light chain 1	KLC1	0.803158	0.0529778
Q00577	Transcriptional activator protein Pur-alpha	PURA	0.803448	0.0539682
P49588;P49588-2	Alanine--tRNA ligase, cytoplasmic	AARS	0.803568	0.000867529
A0A087X1E4;P53365-3;P53365;P53365-2	Arfaptin-2	ARFIP2	0.803898	0.0510318
P40616-2;P40616;F8VYN9;B4DZG7	ADP-ribosylation factor-like protein 1	ARL1	0.804064	0.0166827
P51858;P51858-2;P51858-3	Hepatoma-derived growth factor	HDGF	0.804263	0.0114335
Q969E4;Q5H9L2	Transcription elongation factor A protein-like 3;Transcription elongation factor A protein-like 5	TCEAL3;TCEAL5	0.804634	0.0407838
A0A0A0MTS7;Q8WZ42-5;Q8WZ42-11;Q8WZ42-4;Q8WZ42-7;Q8WZ42-2;Q8WZ42;Q8WZ42-8;Q8WZ42-13;Q8WZ42-12;A0A0A0MRA3;Q8WZ42-3;Q8WZ42-10;Q8WZ42-9	Titin	TTN	0.804821	0.590256
O15173;O15173-2	Membrane-associated progesterone receptor component 2	PGRMC2	0.805203	0.0053638
P46940;H0YLE8	Ras GTPase-activating-like protein IQGAP1	IQGAP1	0.805459	0.0197202
M0R0F0;P46782;M0R0R2;M0QZN2	40S ribosomal protein S5;40S ribosomal protein S5, N-terminally processed	RPS5	0.806033	0.0324532
E7ETB3;Q9ULA0;E7EMB6;F8WAN0	Aspartyl aminopeptidase	DNPEP	0.806384	0.0227969
Q8NE71-2;Q8NE71;H0YGW7	ATP-binding cassette sub-family F member 1	ABCF1	0.806525	0.0927995
P12270	Nucleoprotein TPR	TPR	0.806902	0.0591848
A0A087WTU1;Q15345-3;Q15345;A0A087X0S7	Leucine-rich repeat-containing protein 41	LRRC41	0.807603	0.554533
Q13445;K7EIN4	Transmembrane emp24 domain-containing protein 1	TMED1	0.808353	0.0302429
Q14318-2;Q14318;A0A0A0MTJ1;Q14318-3	Peptidyl-prolyl cis-trans isomerase FKBP8	FKBP8	0.809009	0.0112912
J3QLK5;A0A087WZ74;Q86UE8-3;Q86UE8-2;Q86UE8;J3KRK0	Serine/threonine-protein kinase tousled-like 2	TLK2	0.809979	0.0356863
E9PFN5;Q9Y2Q3;Q9Y2Q3-3;Q9Y2Q3-2;Q9Y2Q3-4;C9JNT3	Glutathione S-transferase kappa 1	GSTK1	0.810195	0.0475404
Q16204	Coiled-coil domain-containing protein 6	CCDC6	0.812756	0.0559188
C9JZR2;O60716-24;O60716-23;O60716-21;O60716-19;O60716-22;O60716-20;O60716-16;O60716-18;O60716-15;O60716-17;O60716-13;O60716-11;O60716-14;O60716-12;O60716-10;O60716-8;O60716-9;O60716-7;O60716-5;O60716-3;O60716-6;O60716-4;O60716-2;O60716;O60716-32;O60716-31;O60716-29;O60716-27;O60716-30;O60716-28;O60716-26;O60716-25	Catenin delta-1	CTNND1	0.813297	0.0349529
Q13813-3;Q13813;Q13813-2	Spectrin alpha chain, non-erythrocytic 1	SPTAN1	0.813468	0.0961353
P78527;P78527-2	DNA-dependent protein kinase catalytic subunit	PRKDC	0.814011	0.0669147
J3QR09;J3KTE4;P84098	Ribosomal protein L19;60S ribosomal protein L19	RPL19	0.815998	0.0607564
Q8N6M3	Fat storage-inducing transmembrane protein 2	FITM2	0.816526	0.0221024
Q8TCT9-5;Q8TCT9;A0A075B6F6;Q8TCT9-4;Q8TCT9-2	Minor histocompatibility antigen H13	HM13	0.816604	0.0348614
Q6IA86-2;Q6IA86-3;Q6IA86-5;Q6IA86;Q6IA86-6;Q6IA86-7;Q6IA86-4	Elongator complex protein 2	ELP2	0.81669	0.167463
Q9BQE3;F5H5D3	Tubulin alpha-1C chain	TUBA1C	0.817201	0.0168546
F5GZP3;H3BRJ5;Q8IWR1	Tripartite motif-containing protein 59	TRIM59	0.81812	0.130642
P19525-2;P19525	Interferon-induced, double-stranded RNA-activated protein kinase	EIF2AK2	0.818374	0.356192
P15880;E9PQD7;H0YEN5;E9PMM9;E9PPT0	40S ribosomal protein S2	RPS2	0.819732	0.0193331
Q13045-2;Q13045;Q13045-3	Protein flightless-1 homolog	FLII	0.821396	0.100385
Q8NDH3;Q8NDH3-2;Q8NDH3-5;Q8NDH3-4;Q8NDH3-3	Probable aminopeptidase NPEPL1	NPEPL1	0.821851	0.0122254
Q9Y4E8-2;Q9Y4E8-3;Q9Y4E8	Ubiquitin carboxyl-terminal hydrolase 15	USP15	0.821997	0.0505011
Q15717;Q15717-2;M0QZR9	ELAV-like protein 1	ELAVL1	0.822379	0.0042083
P40222	Alpha-taxilin	TXLNA	0.822419	0.0887725
Q8TEM1	Nuclear pore membrane glycoprotein 210	NUP210	0.822537	0.3224
Q3SXM5;Q3SXM5-2	Inactive hydroxysteroid dehydrogenase-like protein 1	HSDL1	0.822833	0.0220624
P50851-2;P50851;E9PEM5;H0YAC6	Lipopolysaccharide-responsive and beige-like anchor protein	LRBA	0.82317	0.0904869
P31946-2;P31946	14-3-3 protein beta/alpha;14-3-3 protein beta/alpha, N-terminally processed	YWHAB	0.824054	0.0527108
Q9BR76;A0A087WW53;F5H390	Coronin-1B;Coronin	CORO1B	0.824187	0.153037
P36542;P36542-2	ATP synthase subunit gamma, mitochondrial	ATP5C1	0.824473	0.0168676
P01111	GTPase NRas	NRAS	0.824623	0.0218223
Q12788;J3KNP2	Transducin beta-like protein 3	TBL3	0.825118	0.159762
Q15928;A8WFQ3;A0A087WTY0;A0A075B7G4;Q7Z3I0;Q5JVG8-2;Q5JVG8;Q96H40;Q3SXZ3;Q9Y2Q1-4;Q9Y2Q1-2;Q9Y2Q1;Q6ZN08;B4DXR9;Q8IYB9;K7ERG6;E5RGH0;K7EJG2;E9PN20;D6RB60;B4E159;D6RGC2;D6RIY0;Q15929;O75346;Q8IW36;Q8TB69;Q03938;A6NN14	Zinc finger protein 141;Zinc finger protein 506;Zinc finger protein 486;Zinc finger protein 718;Zinc finger protein 257;Putative zinc finger protein 66;Zinc finger protein 732;Zinc finger protein 595;Putative zinc finger protein 56;Zinc finger protein 253;Zinc finger protein 695;Zinc finger protein 519;Zinc finger protein 90;Zinc finger protein 729	ZNF141;ZNF718;ZNF595;DKFZp313E1411;ZNF506;ZNF486;ZNF257;ZNF66;ZNF732;ZNF519;ZNF721;ZNF56;ZNF253;ZNF695;ZNF90;ZNF729	0.825553	0.106902
H0YKD8;P46779;P46779-2;P46779-3;H0YMF4;P46779-4;P46779-5;H0YLP6	60S ribosomal protein L28	RPL28	0.82567	0.0556951
P48651;B4DE85;P48651-2	Phosphatidylserine synthase 1	PTDSS1	0.826522	0.0187376
H0YMV8;Q71UM5;C9JLI6	40S ribosomal protein S27;40S ribosomal protein S27-like	RPS27L	0.826831	0.0377635
C9J0K6;P30626-3;P30626-2;P30626	Sorcin	SRI	0.826943	0.223702
Q9UEW8-2;Q9UEW8	STE20/SPS1-related proline-alanine-rich protein kinase	STK39	0.827271	0.144997
Q96B13;H0YJ75;Q13362-2;Q13362-3;Q13362;Q13362-4;Q13362-5	Serine/threonine-protein phosphatase 2A 56 kDa regulatory subunit gamma isoform	PPP2R5C	0.827364	0.0679707
Q9NRF9	DNA polymerase epsilon subunit 3	POLE3	0.827376	0.0798815
H3BSM7;Q96GQ5;H3BR29	UPF0420 protein C16orf58	C16orf58	0.827413	0.0471226
Q93009-3;Q93009;H3BND8	Ubiquitin carboxyl-terminal hydrolase 7;Ubiquitin carboxyl-terminal hydrolase	USP7	0.828252	0.0567176
Q14651	Plastin-1	PLS1	0.82901	0.0592815
O75643	U5 small nuclear ribonucleoprotein 200 kDa helicase	SNRNP200	0.829042	0.0741096
A0A0A0MRI2;Q9UNH7;Q9UNH7-2	Sorting nexin-6;Sorting nexin-6, N-terminally processed	SNX6	0.829194	0.0765376
Q13200-3;Q13200;Q13200-2	26S proteasome non-ATPase regulatory subunit 2	PSMD2	0.829222	0.0185201
D3YTB1;F8W727;P62910	60S ribosomal protein L32	RPL32	0.830281	0.0270395
E9PI08;Q9Y256;E9PKA7	CAAX prenyl protease 2	RCE1	0.830429	0.121613
Q14258	E3 ubiquitin/ISG15 ligase TRIM25	TRIM25	0.831058	0.0786641
A0A087WYS1;E7EUC7;Q16851-2;Q16851;C9JNZ1;C9JWG0;C9JVG3;C9JQU9;C9JTZ5;C9JUW1	UTP--glucose-1-phosphate uridylyltransferase	UGP2	0.831371	0.132267
H7BXI1;A0FGR8-2;A0FGR8-6;A0A087WXU3;A0FGR8;A0FGR8-4	Extended synaptotagmin-2	ESYT2	0.831452	0.0327751
P62753;A2A3R5	40S ribosomal protein S6	RPS6	0.832674	0.000441243
O60547;O60547-2	GDP-mannose 4,6 dehydratase	GMDS	0.833264	0.105251
B4DUA7;Q9NX70	Mediator of RNA polymerase II transcription subunit 29	IXL;MED29	0.83369	0.158807
P25705;P25705-2;P25705-3	ATP synthase subunit alpha, mitochondrial	ATP5A1	0.834355	0.00477476
O75569;O75569-3;O75569-2;G5E9Q4;F8WEG8;C9JMM3	Interferon-inducible double-stranded RNA-dependent protein kinase activator A	PRKRA	0.835023	0.0954654
Q9BUF5;K7ESM5	Tubulin beta-6 chain	TUBB6	0.835069	0.0618611
Q9H553;Q9H553-2	Alpha-1,3/1,6-mannosyltransferase ALG2	ALG2	0.836809	0.314585
E9PMI6;E9PJF4;J3KN38;P54105	Methylosome subunit pICln	CLNS1A	0.837207	0.111315
E7EWE1;E7EQ61;Q9GZZ9-2;Q9GZZ9;C9J5W5;C9JRV9;C9J0F6	Ubiquitin-like modifier-activating enzyme 5	UBA5	0.837525	0.31351
P61160;P61160-2;F5H6T1	Actin-related protein 2	ACTR2	0.837954	0.110497
O76062;O76062-2;E9PLS9	Delta(14)-sterol reductase	TM7SF2	0.838069	0.0437938
P53384-2;P53384	Cytosolic Fe-S cluster assembly factor NUBP1	NUBP1	0.838303	0.0554343
Q5T160	Probable arginine--tRNA ligase, mitochondrial	RARS2	0.838933	0.0345089
P21912;A0A087WXX8;A0A087WWT1	Succinate dehydrogenase [ubiquinone] iron-sulfur subunit, mitochondrial	SDHB	0.839571	0.0475729
Q9NVH6-7;Q9NVH6-6;Q9NVH6-5;Q9NVH6;Q9NVH6-8;Q9NVH6-4;Q9NVH6-2;Q9NVH6-3	Trimethyllysine dioxygenase, mitochondrial	TMLHE	0.840208	0.0965979
P49327	Fatty acid synthase;[Acyl-carrier-protein] S-acetyltransferase;[Acyl-carrier-protein] S-malonyltransferase;3-oxoacyl-[acyl-carrier-protein] synthase;3-oxoacyl-[acyl-carrier-protein] reductase;3-hydroxyacyl-[acyl-carrier-protein] dehydratase;Enoyl-[acyl-carrier-protein] reductase;Oleoyl-[acyl-carrier-protein] hydrolase	FASN	0.840847	0.0120973
Q86TW2-2;Q86TW2;F8W9Q8;G3V426	Uncharacterized aarF domain-containing protein kinase 1	ADCK1	0.841144	0.126479
P61247;D6RG13;E9PFI5;D6RAT0;H0Y8L7;D6RB09;H0Y9Y4	40S ribosomal protein S3a	RPS3A	0.841931	0.0155856
H0YER1;Q96T23-2;Q96T23;H0YCN2;Q96T23-3	Remodeling and spacing factor 1	RSF1	0.843032	0.011256
E9PHA2;Q15003;H7C415;Q15003-2	Condensin complex subunit 2	NCAPH	0.84322	0.0734759
A0A087WVM4;B7ZM99;Q6UB35	Monofunctional C1-tetrahydrofolate synthase, mitochondrial	MTHFD1L	0.843755	0.0405778
Q9C0C2;Q9C0C2-2	182 kDa tankyrase-1-binding protein	TNKS1BP1	0.843961	0.125565
E9PDF6;O43795-2;O43795	Unconventional myosin-Ib	MYO1B	0.844422	0.0138133
P28838-2;P28838	Cytosol aminopeptidase	LAP3	0.845272	0.0310499
P62979;J3QS39;J3QTR3;F5H6Q2;F5GYU3;F5H2Z3;F5H265;B4DV12;F5H388;F5H747;F5GXK7;J3QKN0;Q5PY61;Q96C32;P62987;P0CG47;P0CG48	Ubiquitin-40S ribosomal protein S27a;Ubiquitin;40S ribosomal protein S27a;Ubiquitin-60S ribosomal protein L40;Ubiquitin;60S ribosomal protein L40;Polyubiquitin-B;Ubiquitin;Polyubiquitin-C;Ubiquitin	RPS27A;UBB;UBC;UBA52	0.846486	0.12101
E7ETZ4;Q9Y6E2;B5MCE7;B5MCH7;E9PFD4;Q75MG1	Basic leucine zipper and W2 domain-containing protein 2	BZW2	0.846717	0.0568523
A0A087WXF0;P51608;P51608-2;A0A087X1U4	Methyl-CpG-binding protein 2	MECP2	0.847457	0.0190897
Q16539;B4E0K5;Q16539-2;Q16539-5;Q16539-3;Q16539-4;B5TY33	Mitogen-activated protein kinase 14	MAPK14	0.8485	0.192256
Q8NEZ5;Q8NEZ5-3	F-box only protein 22	FBXO22	0.848526	0.0453481
Q9UHG3;Q9UHG3-2;F8W8W4	Prenylcysteine oxidase 1	PCYOX1	0.849471	0.0134179
P62195;P62195-2;J3QQM1;J3QSA9;J3KRP2	26S protease regulatory subunit 8	PSMC5	0.84957	0.0230601
P04075;H3BQN4;J3KPS3;P04075-2;H3BPS8;H3BUH7;H3BR04	Fructose-bisphosphate aldolase A	ALDOA	0.850702	0.0222015
O43760;O43760-2;K7ELD9;K7ENG9;K7ELS8	Synaptogyrin-2	SYNGR2	0.850799	0.103341
Q96C36;A0A087WTV6;J3KR12;A0A087WZR9	Pyrroline-5-carboxylate reductase 2	PYCR2	0.851103	0.0342903
P34932;A0A087WYC1;A0A087WTS8	Heat shock 70 kDa protein 4	HSPA4	0.851386	0.045705
Q12931-2;Q12931;I3L0K7	Heat shock protein 75 kDa, mitochondrial	TRAP1	0.851513	0.00502443
Q9HCU4	Cadherin EGF LAG seven-pass G-type receptor 2	CELSR2	0.851595	0.0595953
P24534	Elongation factor 1-beta	EEF1B2	0.851677	0.129333
P63173;J3KT73;J3QL01	60S ribosomal protein L38	RPL38	0.853256	0.0655467
A0A087WVV2;A0A0A0MRV0;Q9P2E9-2;Q9P2E9;F8W7S5;Q9P2E9-3;A0A087WU26	Ribosome-binding protein 1	RRBP1	0.853308	0.07203
Q5T196;Q8NFF5-3;Q8NFF5-2;Q8NFF5;Q8NFF5-4;Q8NFF5-5	FAD synthase;Molybdenum cofactor biosynthesis protein-like region;FAD synthase region	FLAD1	0.85375	0.189232
Q6ISB3;Q6ISB3-2	Grainyhead-like protein 2 homolog	GRHL2	0.853816	0.0657858
O00483	Cytochrome c oxidase subunit NDUFA4	NDUFA4	0.853817	0.122294
P07737;K7EJ44	Profilin-1	PFN1	0.854306	0.0558742
P68104;Q5VTE0;A0A087WVQ9;P68104-2;A0A087WV01	Elongation factor 1-alpha 1;Putative elongation factor 1-alpha-like 3	EEF1A1;EEF1A1P5	0.854415	0.00851696
Q9NXG2	THUMP domain-containing protein 1	THUMPD1	0.854514	0.0510764
P62879;E7EP32;C9JXA5;C9JIS1;C9JZN1	Guanine nucleotide-binding protein G(I)/G(S)/G(T) subunit beta-2	GNB2	0.854592	0.0193607
Q9HB71;Q9HB71-3	Calcyclin-binding protein	CACYBP	0.854696	0.159915
P11142;E9PKE3;P11142-2;E9PN89;E9PNE6	Heat shock cognate 71 kDa protein	HSPA8	0.85492	0.0237127
O15355	Protein phosphatase 1G	PPM1G	0.855091	0.0551033
P62906	60S ribosomal protein L10a	RPL10A	0.855146	0.00863496
P10599;P10599-2	Thioredoxin	TXN	0.855224	0.0090502
P62266;D6RD47;D6RDJ2;D6RIX0;D6R9I7	40S ribosomal protein S23	RPS23	0.855351	0.0105529
F8WA11;Q7Z460-2;Q7Z460-4;Q7Z460-5;Q7Z460-3;Q7Z460	CLIP-associating protein 1	CLASP1	0.855931	0.219083
P49721;A0A087WVV1	Proteasome subunit beta type-2	PSMB2	0.856106	0.0242962
Q8N3U4;Q8N3U4-2	Cohesin subunit SA-2	STAG2	0.856186	0.0664587
P61225	Ras-related protein Rap-2b	RAP2B	0.856519	0.0258738
P62873;P62873-2;F6UT28;B1AKQ8;F6X3N5	Guanine nucleotide-binding protein G(I)/G(S)/G(T) subunit beta-1	GNB1	0.856694	0.105224
F8VV59;B7Z9C2;F8W0J6;F5H4R6;H0YIV4;P55209-3;P55209-2;P55209;H0YHC3;F8W020;F8W118;F8VXI6;F8VUX1;F8VY35;F8W543;F8VRJ2;H0YH88	Nucleosome assembly protein 1-like 1	NAP1L1	0.856698	0.00991163
O15269	Serine palmitoyltransferase 1	SPTLC1	0.856942	0.0212832
P51114-2;P51114;E9PFF5;B4DXZ6;E7EU85;P51114-3	Fragile X mental retardation syndrome-related protein 1	FXR1	0.857052	0.0141776
P51572;P51572-2	B-cell receptor-associated protein 31	BCAP31	0.857114	0.0587181
Q12907;D6RBV2;D6RDX1;D6RIU4	Vesicular integral-membrane protein VIP36	LMAN2	0.858124	0.0766521
Q96IJ6;Q96IJ6-2;A0A087WUI8	Mannose-1-phosphate guanyltransferase alpha	GMPPA	0.858878	0.138289
Q13492-3;Q13492-2;Q13492-5;Q13492;Q13492-4;E9PKP6;E9PI56;E9PLJ8	Phosphatidylinositol-binding clathrin assembly protein	PICALM	0.859586	0.02872
P30084	Enoyl-CoA hydratase, mitochondrial	ECHS1	0.859887	0.0558258
Q13228;Q13228-4;Q13228-2;Q13228-3;A6PVX1;H0Y532	Selenium-binding protein 1	SELENBP1	0.860001	0.0505368
G3V1D3;G3V180;Q9NY33-4;Q9NY33	Dipeptidyl peptidase 3	DPP3	0.860083	0.0542916
Q9UJ70;C9JEV6;H7C3G9;Q9UJ70-2;H7C286	N-acetyl-D-glucosamine kinase	NAGK	0.860149	0.116221
J3KQN4;P83881;Q969Q0;H0Y5B4;H7BZ11;R4GN19	60S ribosomal protein L36a;60S ribosomal protein L36a-like	RPL36A;RPL36AL;RPL36A-HNRNPH2	0.860546	0.0210441
C9JXB8;C9JNW5;P83731	60S ribosomal protein L24	RPL24	0.860568	0.0387122
P08243-2;P08243;P08243-3;F8WEJ5	Asparagine synthetase [glutamine-hydrolyzing]	ASNS	0.860895	0.102355
O00194;K7ES41	Ras-related protein Rab-27B	RAB27B	0.86114	0.0586449
Q9Y2W1	Thyroid hormone receptor-associated protein 3	THRAP3	0.862136	0.100847
O75821;K7ER90;K7EL20;K7ENA8	Eukaryotic translation initiation factor 3 subunit G	EIF3G	0.862258	0.0732834
P04899;P04899-4;P04899-6;P04899-3;P04899-5;P04899-2	Guanine nucleotide-binding protein G(i) subunit alpha-2	GNAI2	0.86263	0.0227756
Q9NUQ9;Q9NUQ9-2	Protein FAM49B	FAM49B	0.863434	0.0754116
Q9HCY8	Protein S100-A14	S100A14	0.865077	0.0153964
G3V153;A0A087X082;Q14444-2;Q14444;E9PP31;E9PLA9	Caprin-1	CAPRIN1	0.866033	0.288873
B5MCF9;O00541;O00541-2;B3KXD6	Pescadillo homolog	PES1	0.866038	0.136236
O14818;O14818-2;H0Y586	Proteasome subunit alpha type-7	PSMA7	0.866313	0.132841
P25398	40S ribosomal protein S12	RPS12	0.867047	0.0183886
P47914	60S ribosomal protein L29	RPL29	0.867561	0.0278204
P57740-3;P57740-2;P57740	Nuclear pore complex protein Nup107	NUP107	0.867581	0.0382307
P38646	Stress-70 protein, mitochondrial	HSPA9	0.868472	0.0280918
P31749-2;P31749	RAC-alpha serine/threonine-protein kinase	AKT1	0.868701	0.0578219
Q00535;Q00535-2	Cyclin-dependent-like kinase 5	CDK5	0.869263	0.0140503
Q15008;Q15008-4;Q15008-3;Q15008-2	26S proteasome non-ATPase regulatory subunit 6	PSMD6	0.869322	0.0655414
Q16698-2;Q16698;E5RJG7;E5RFV2	2,4-dienoyl-CoA reductase, mitochondrial	DECR1	0.869494	0.00288676
Q5TBH6;Q5TBH8;O15228-2;O15228	Dihydroxyacetone phosphate acyltransferase	GNPAT	0.870506	0.0950755
E9PD53;Q9NTJ3-2;Q9NTJ3;C9JR83	Structural maintenance of chromosomes protein;Structural maintenance of chromosomes protein 4	SMC4	0.871021	0.0771618
Q02252;Q02252-2;G3V4Z4	Methylmalonate-semialdehyde dehydrogenase [acylating], mitochondrial	ALDH6A1	0.871685	0.0269051
P16144-4;P16144-2;P16144-3;P16144	Integrin beta-4	ITGB4	0.872019	0.0866235
P61289;P61289-3;P61289-2;B3KQ25;K7ESG5;K9J957;A0A087WTV2;K7ENH2	Proteasome activator complex subunit 3	PSME3	0.872068	0.018226
Q13155;A8MU58;F8W950	Aminoacyl tRNA synthase complex-interacting multifunctional protein 2	AIMP2	0.872873	0.012013
F5GYN4;J3KR44;Q96FW1;F5H6Q1;F5GYJ8;Q96FW1-2	Ubiquitin thioesterase OTUB1	OTUB1	0.873772	0.0533466
Q92667;Q92667-2	A-kinase anchor protein 1, mitochondrial	AKAP1	0.873791	0.0498043
Q8N1F7;H3BVG0;Q8N1F7-2	Nuclear pore complex protein Nup93	NUP93	0.874164	0.0553821
E7EPB3;P50914	60S ribosomal protein L14	RPL14	0.87485	0.0244524
P21796;C9JI87	Voltage-dependent anion-selective channel protein 1	VDAC1	0.87536	0.0147897
Q92878-3;Q92878;Q92878-2;E7EN38	DNA repair protein RAD50	RAD50	0.875396	0.109515
Q7Z2K6;E7ER77	Endoplasmic reticulum metallopeptidase 1	ERMP1	0.875791	0.0743057
C9J6P4;Q7Z2W4;Q7Z2W4-2;Q7Z2W4-4;Q7Z2W4-3	Zinc finger CCCH-type antiviral protein 1	ZC3HAV1	0.876125	0.124596
Q92945;A0A087WTP3;M0R0I5	Far upstream element-binding protein 2	KHSRP	0.876603	0.0195019
Q9UP83;Q9UP83-2;Q9UP83-3	Conserved oligomeric Golgi complex subunit 5	COG5	0.876657	0.101214
Q9H3M7;Q9H3M7-2	Thioredoxin-interacting protein	TXNIP	0.877215	0.0344164
P29373;Q5SYZ4	Cellular retinoic acid-binding protein 2	CRABP2	0.877301	0.0243721
Q96RE7	Nucleus accumbens-associated protein 1	NACC1	0.877393	0.15263
P17812;P17812-2	CTP synthase 1	CTPS1	0.878001	0.183693
Q8WVC0-2;Q8WVC0	RNA polymerase-associated protein LEO1	LEO1	0.878137	0.0454144
A8MXP9;P43243;D6REM6;D6R991	Matrin-3	MATR3	0.87873	0.0499876
Q9NQX4	Unconventional myosin-Vc	MYO5C	0.878983	0.176624
Q96S55-2;Q96S55;Q96S55-3;Q96S55-4	ATPase WRNIP1	WRNIP1	0.878988	0.0424545
A0A087X0K9;G5E9E7;G3V1L9;Q07157-2;Q07157;H0Y3R8	Tight junction protein ZO-1	TJP1	0.879439	0.271212
O14656	Torsin-1A	TOR1A	0.880549	0.234266
Q99575	Ribonucleases P/MRP protein subunit POP1	POP1	0.880761	0.0969382
I3L0N3;P46459;P46459-2	Vesicle-fusing ATPase	NSF	0.880962	0.015583
A0A0A0MRJ6;H7BY58;P22061;P22061-2;F6S8N6	Protein-L-isoaspartate O-methyltransferase;Protein-L-isoaspartate(D-aspartate) O-methyltransferase	PCMT1	0.881592	0.0690331
J3KNK1;P45984-3;P45984-2;P45984-4;P45984;E5RJ57;D6RAU3;D7R525;H0Y9H3;P45984-5;P53779-2;P53779-3;P53779	Mitogen-activated protein kinase 9;Mitogen-activated protein kinase 10	MAPK9;MAPK10	0.882647	0.34512
P37837;F2Z393	Transaldolase	TALDO1	0.882725	0.155882
P55265-5;P55265;P55265-4;H0YCK3;P55265-3;P55265-2	Double-stranded RNA-specific adenosine deaminase	ADAR	0.882869	0.048045
P24468;P24468-3;P24468-2;F1DAL9;P10589	COUP transcription factor 2;COUP transcription factor 1	NR2F2;NR2F1	0.883172	0.027949
P63104;E7EX29;B0AZS6;E7ESK7;P63104-2	14-3-3 protein zeta/delta	YWHAZ	0.883536	0.0368411
O75400-2;O75400-3;O75400	Pre-mRNA-processing factor 40 homolog A	PRPF40A	0.883618	0.0181601
P23771-2;P23771	Trans-acting T-cell-specific transcription factor GATA-3	GATA3	0.883697	0.138108
Q9UQ80-2;Q9UQ80;F8VR77	Proliferation-associated protein 2G4	PA2G4	0.884134	0.274766
P35232;C9JW96;C9JZ20;E7ESE2;E9PCW0	Prohibitin	PHB	0.88446	0.177409
Q6P2E9;Q6P2E9-2	Enhancer of mRNA-decapping protein 4	EDC4	0.884915	0.00819467
O95671-2;O95671;O95671-3	N-acetylserotonin O-methyltransferase-like protein	ASMTL	0.885341	0.0960921
O60831;A6NM71	PRA1 family protein 2	PRAF2	0.885476	0.00437986
P35998;P35998-2	26S protease regulatory subunit 7	PSMC2	0.885669	0.00377166
M0R117;Q02543;M0R3D6;M0R1A7;M0R0P7	60S ribosomal protein L18a	RPL18A	0.88589	0.0863797
Q14980-2;Q14980;A0A087WY61;Q14980-4;Q14980-3;Q14980-5	Nuclear mitotic apparatus protein 1	NUMA1	0.886214	0.0168794
P40763-3;P40763-2;P40763;G8JLH9	Signal transducer and activator of transcription 3;Signal transducer and activator of transcription	STAT3	0.886344	0.0174951
O95295	SNARE-associated protein Snapin	SNAPIN	0.886535	0.103982
P49915;P49915-2	GMP synthase [glutamine-hydrolyzing]	GMPS	0.886564	0.026388
H3BM67;H3BUP2;H3BUN4;O60936-2;O60936-3;O60936;H3BQJ5	Nucleolar protein 3	NOL3	0.886636	0.0261702
P06753-2;A0A087WWU8;Q5VU59;P06753-3;P06753-6;P06753-5;P06753-4;Q5VU61;J3KN67;D6R904	Tropomyosin alpha-3 chain	TPM3	0.886816	0.00989794
C9JFE4;A0A096LP07;A0A096LPJ3;A8K070;Q13098-5;Q13098;Q13098-7;Q13098-6	COP9 signalosome complex subunit 1	GPS1	0.88821	0.0678036
Q9Y394-2;Q9Y394;A0A087X0Z7;H0YJ66	Dehydrogenase/reductase SDR family member 7	DHRS7	0.888405	0.0493151
P22314-2;P22314	Ubiquitin-like modifier-activating enzyme 1	UBA1	0.888452	0.0334097
P07384	Calpain-1 catalytic subunit	CAPN1	0.888488	0.0818183
P16615;P16615-5;P16615-2;P16615-3;P16615-4;H7C5W9	Sarcoplasmic/endoplasmic reticulum calcium ATPase 2	ATP2A2	0.891488	0.0260644
O95782-2;O95782	AP-2 complex subunit alpha-1	AP2A1	0.891987	0.0338443
Q9Y570;Q9Y570-4;Q9Y570-2	Protein phosphatase methylesterase 1	PPME1	0.89269	0.0775245
Q9UN76	Sodium- and chloride-dependent neutral and basic amino acid transporter B(0+)	SLC6A14	0.894092	0.0527037
Q5JTV1;Q9UKD1	Glucocorticoid modulatory element-binding protein 2	GMEB2	0.894233	0.127991
Q15392-2;Q15392;Q3LIE7	Delta(24)-sterol reductase	DHCR24;Nbla03646	0.895066	0.0417053
P50395;Q5SX87;P50395-2;Q5SX86	Rab GDP dissociation inhibitor beta	GDI2	0.895209	0.101959
M0QXN5;P37198	Nuclear pore glycoprotein p62	NUP62	0.895893	0.0238283
P20073-2;P20073	Annexin A7	ANXA7	0.896106	0.0351771
C9JRZ6;Q9NX63;F8WAR4	MICOS complex subunit MIC19	CHCHD3	0.896619	0.0738757
J3QK89;Q8IWX8	Calcium homeostasis endoplasmic reticulum protein	CHERP	0.896671	0.0372632
Q14151	Scaffold attachment factor B2	SAFB2	0.897345	0.00125264
Q15365	Poly(rC)-binding protein 1	PCBP1	0.897625	0.033989
P27695;G3V5Q1;G3V3M6;G3V3C7;G3V5D9	DNA-(apurinic or apyrimidinic site) lyase;DNA-(apurinic or apyrimidinic site) lyase, mitochondrial	APEX1	0.897644	0.0907527
O60749-2;O60749	Sorting nexin-2	SNX2	0.897905	0.0523594
P46776;E9PLL6;E9PJD9	60S ribosomal protein L27a	RPL27A	0.899054	0.032329
Q01813;Q01813-2	ATP-dependent 6-phosphofructokinase, platelet type	PFKP	0.899144	0.0219455
Q01831;Q01831-2	DNA repair protein complementing XP-C cells	XPC	0.9003	0.176501
Q9Y5M8;H7C4H2	Signal recognition particle receptor subunit beta	SRPRB	0.900329	0.00808144
P47756-2;B1AK87;B1AK88;P47756;B1AK85	F-actin-capping protein subunit beta	CAPZB	0.900341	0.0343664
Q9Y3P9;Q9Y3P9-3;Q9Y3P9-2	Rab GTPase-activating protein 1	RABGAP1	0.900956	0.159713
Q15631;E9PGT1;H7C1D4;Q15631-2	Translin	TSN	0.901248	0.0106247
Q96BN8	Ubiquitin thioesterase otulin	OTULIN	0.90195	0.59701
O95169-3;O95169;E9PIZ8;K9J7I2;E9PQ68;O95169-2	NADH dehydrogenase [ubiquinone] 1 beta subcomplex subunit 8, mitochondrial	NDUFB8	0.902694	0.204498
Q92598-2;Q92598;Q92598-3;Q92598-4;A0A0A0MSM0	Heat shock protein 105 kDa	HSPH1	0.902911	0.00559163
P84090;G3V279	Enhancer of rudimentary homolog	ERH	0.903036	0.211043
P30048-2;P30048	Thioredoxin-dependent peroxide reductase, mitochondrial	PRDX3	0.903039	0.0235761
Q6IAA8;F5GX19;F5H3Y3;H0YFI1;F5H479	Ragulator complex protein LAMTOR1	LAMTOR1	0.903521	0.105999
O75110	Probable phospholipid-transporting ATPase IIA	ATP9A	0.903685	0.0277049
O60825-2;O60825	6-phosphofructo-2-kinase/fructose-2,6-bisphosphatase 2;6-phosphofructo-2-kinase;Fructose-2,6-bisphosphatase	PFKFB2	0.904798	0.0452119
G5E9F5;B5MC53;B5MCF8;P39210	Protein Mpv17	MPV17	0.904976	0.0801227
P08574	Cytochrome c1, heme protein, mitochondrial	CYC1	0.905458	0.0594672
Q8TDD1-2;Q8TDD1	ATP-dependent RNA helicase DDX54	DDX54	0.905857	0.0891544
Q92575	UBX domain-containing protein 4	UBXN4	0.905915	0.0270884
A5YKK6-2;A5YKK6;A5YKK6-3	CCR4-NOT transcription complex subunit 1	CNOT1	0.905929	0.00388816
P52569;P52569-3;P52569-2	Low affinity cationic amino acid transporter 2	SLC7A2	0.905961	0.190429
O75947-2;O75947	ATP synthase subunit d, mitochondrial	ATP5H	0.906551	0.0100528
P68371	Tubulin beta-4B chain	TUBB4B	0.907072	0.0345915
A0A087WXM6;J3QQT2;J3KRX5;P18621;P18621-3;J3QLC8;A0A0A0MRF8;P18621-2;J3KRB3;A0A087WWH0;J3QS96;A0A087WY81	60S ribosomal protein L17	RPL17	0.907104	0.0320971
O75367-3;O75367;O75367-2;D6RCF2;B4DJC3	Core histone macro-H2A.1;Histone H2A	H2AFY	0.907153	0.0746942
P18669;P15259	Phosphoglycerate mutase 1;Phosphoglycerate mutase 2	PGAM1;PGAM2	0.907552	0.014209
J3KNL6;F1T0I1;O15027-2;O15027-4;O15027-3;O15027;O15027-5;X6RGP5	Protein transport protein Sec16A	SEC16A	0.907617	0.00442688
Q9Y266	Nuclear migration protein nudC	NUDC	0.907826	0.0264461
Q8TEQ6	Gem-associated protein 5	GEMIN5	0.908622	0.171256
P39023;G5E9G0;B5MCW2;H7C422;H7C3M2	60S ribosomal protein L3	RPL3	0.908966	0.0367177
Q9H2P0	Activity-dependent neuroprotector homeobox protein	ADNP	0.909262	0.0407644
P22102;P22102-2	Trifunctional purine biosynthetic protein adenosine-3;Phosphoribosylamine--glycine ligase;Phosphoribosylformylglycinamidine cyclo-ligase;Phosphoribosylglycinamide formyltransferase	GART	0.909277	0.0267058
Q9BQP7;Q5QPE7	Mitochondrial genome maintenance exonuclease 1	MGME1	0.909712	0.174724
H0Y548;P30405;R4GN99;P30405-2	Peptidyl-prolyl cis-trans isomerase;Peptidyl-prolyl cis-trans isomerase F, mitochondrial	PPIF	0.910597	0.23066
A0A087X2I1;P62333;H0YJC0	26S protease regulatory subunit 10B	PSMC6	0.911135	0.00522437
P49321;P49321-3;P49321-2;P49321-4;Q5T624;E9PRH9;H0YF33	Nuclear autoantigenic sperm protein	NASP	0.911279	0.0415307
P61313;E7EQV9;E7ENU7;E7EX53;P61313-2	60S ribosomal protein L15;Ribosomal protein L15	RPL15	0.911295	0.0557989
O95433;G3V438;O95433-2;H0YJ63;H0YJG7	Activator of 90 kDa heat shock protein ATPase homolog 1	AHSA1	0.911361	0.0836313
O75844	CAAX prenyl protease 1 homolog	ZMPSTE24	0.911464	0.0899088
Q04760;Q04760-2	Lactoylglutathione lyase	GLO1	0.911788	0.16134
P07355;P07355-2;H0YN42;H0YMD0;H0YMU9;A6NMY6;H0YM50;H0YKS4	Annexin A2;Annexin;Putative annexin A2-like protein	ANXA2;ANXA2P2	0.912543	0.0291911
J3QQ67;Q07020;H0YHA7;Q07020-2;G3V203;F8VYV2;A0A075B7A0;F8VUA6	60S ribosomal protein L18	RPL18	0.913151	0.0117914
Q14204	Cytoplasmic dynein 1 heavy chain 1	DYNC1H1	0.913293	0.0579783
Q13637	Ras-related protein Rab-32	RAB32	0.913846	0.180919
Q8NI27	THO complex subunit 2	THOC2	0.914526	0.0729229
D3DU01;Q96GC9;K7EL93;K7EL74;K7ENU2;K7EK01;K7EMI0;K7ELS2	Vacuole membrane protein 1	TMEM49;VMP1	0.915582	0.0995841
P42025	Beta-centractin	ACTR1B	0.915743	0.195442
F5GWX5;Q14839;Q14839-2	Chromodomain-helicase-DNA-binding protein 4	CHD4	0.915843	0.0363283
J3KTF8;J3QQX2;P52565;J3KRE2;J3KRY1;P52565-2	Rho GDP-dissociation inhibitor 1	ARHGDIA	0.9162	0.345354
Q9Y2U8	Inner nuclear membrane protein Man1	LEMD3	0.916522	0.147698
P57088;D6RAA6	Transmembrane protein 33	TMEM33	0.916659	0.119802
Q8N2K0;Q8N2K0-2;Q8N2K0-3	Monoacylglycerol lipase ABHD12	ABHD12	0.916984	0.0268634
O95453-2;O95453-3;O95453;O95453-4	Poly(A)-specific ribonuclease PARN	PARN	0.91699	0.237484
O00571-2;O00571;O15523-2;O15523	ATP-dependent RNA helicase DDX3X;ATP-dependent RNA helicase DDX3Y	DDX3X;DDX3Y	0.917903	0.00399162
E5KLK1;E5KLJ6;E5KLJ9;E5KLJ5;O60313;O60313-2	Dynamin-like 120 kDa protein, mitochondrial;Dynamin-like 120 kDa protein, form S1	OPA1	0.918345	0.0976039
O14735;B3KY94;O14735-3	CDP-diacylglycerol--inositol 3-phosphatidyltransferase	CDIPT	0.918822	0.0669799
B4DDD6;Q9UJU6;Q9UJU6-2;Q9UJU6-3;Q9UJU6-6;H0Y5J4;Q9UJU6-5;Q9UJU6-4	Drebrin-like protein	DBNL	0.918996	0.182142
Q6P6C2;Q6P6C2-1;Q6P6C2-3	RNA demethylase ALKBH5	ALKBH5	0.919099	0.123936
P53602;H3BP35	Diphosphomevalonate decarboxylase	MVD	0.919117	0.0352176
Q69YL0	Uncharacterized protein NCBP2-AS2	NCBP2-AS2	0.919474	0.113315
Q6P996;H3BND4;Q6P996-4;Q6P996-5;Q6P996-3;Q86XE2	Pyridoxal-dependent decarboxylase domain-containing protein 1	PDXDC1	0.919511	0.0416281
P06733;P06733-2	Alpha-enolase	ENO1	0.920859	0.00947339
P62244;I3L3P7	40S ribosomal protein S15a	RPS15A	0.920862	0.0416308
Q7L014	Probable ATP-dependent RNA helicase DDX46	DDX46	0.921072	0.120831
F5H1Z6;A0A087WXR2;Q9Y365;F5H8G1;F5H8H3;F5GY11;F5H0V7;H0YGA9;H0YFF3;F5GWK5;H0YH17	PCTP-like protein	STARD10	0.922581	0.014503
O14828-2;O14828	Secretory carrier-associated membrane protein 3	SCAMP3	0.923112	0.110435
Q9Y6D5	Brefeldin A-inhibited guanine nucleotide-exchange protein 2	ARFGEF2	0.923316	0.0786823
F8W651;F8VVA7;P61923;F8VYZ4;P61923-5;P61923-4;F8VYK5;F8VXB1;F8VUC5;F8W156;P61923-2;P61923-3	Coatomer subunit zeta-1	COPZ1	0.923898	0.125815
P27635;X1WI28;F8W7C6;A0A087WV22;H7C123;H7C2C5	60S ribosomal protein L10	RPL10	0.924367	0.0111163
E9PL01;A0A087WUC6;Q15005;E9PI68;E9PRB9	Signal peptidase complex subunit 2	SPCS2	0.92443	0.012749
Q7L775	EPM2A-interacting protein 1	EPM2AIP1	0.925603	0.182047
Q4KMP7;Q4KMP7-2	TBC1 domain family member 10B	TBC1D10B	0.925816	0.195133
P82675	28S ribosomal protein S5, mitochondrial	MRPS5	0.926458	0.126766
A0A087X1U6;A0A075B730;P58107	Epiplakin	EPPK1	0.92738	0.0151406
P62241;Q5JR95	40S ribosomal protein S8	RPS8	0.927589	0.0569613
B7ZC38;Q9NR46;Q9NR46-2;B7ZC39	Endophilin-B2	SH3GLB2	0.927639	0.019771
P32322;E2QRB3;P32322-2;P32322-3;J3QL24;J3KQ22;J3QLK9;J3QL32	Pyrroline-5-carboxylate reductase 1, mitochondrial;Pyrroline-5-carboxylate reductase	PYCR1	0.92788	0.0351629
Q9BXW7-2;Q9BXW7	Cat eye syndrome critical region protein 5	CECR5	0.928475	0.0205985
Q4TT38;Q13084;A2IDC6;Q4TT37;A2IDC7	39S ribosomal protein L28, mitochondrial	MRPL28	0.928603	0.0795223
Q32MZ4-3;Q32MZ4-2;Q32MZ4	Leucine-rich repeat flightless-interacting protein 1	LRRFIP1	0.928903	0.0161052
Q8WUA4;H7C3X9;H0Y4Q6;A0A087WZD8;Q8WUA4-2	General transcription factor 3C polypeptide 2	GTF3C2	0.929211	0.144752
P10809	60 kDa heat shock protein, mitochondrial	HSPD1	0.929462	0.0183225
Q15654	Thyroid receptor-interacting protein 6	TRIP6	0.929914	0.107296
O60645-3;D6RB59;O60645-2;O60645	Exocyst complex component 3	EXOC3	0.930079	0.0510594
P07858	Cathepsin B;Cathepsin B light chain;Cathepsin B heavy chain	CTSB	0.931206	0.0245793
P29992;K7EL62	Guanine nucleotide-binding protein subunit alpha-11	GNA11	0.931313	0.112362
Q9H0D6;Q9H0D6-2	5-3 exoribonuclease 2	XRN2	0.931648	0.0544077
P23284	Peptidyl-prolyl cis-trans isomerase B	PPIB	0.931795	0.0298835
A0A087WY55;Q9NP79	Vacuolar protein sorting-associated protein VTA1 homolog	VTA1	0.932202	0.137953
Q8WTW3;A0A087WVI0;E9PBL8	Conserved oligomeric Golgi complex subunit 1	COG1;ADCK1	0.932581	0.0433091
CON__Q6KB66-1;Q6KB66-2;Q6KB66;Q6KB66-3	Keratin, type II cytoskeletal 80	KRT80	0.934931	0.00173062
P61163;R4GMT0	Alpha-centractin	ACTR1A	0.935833	0.045833
P48449;P48449-2;P48449-3	Lanosterol synthase	LSS	0.936296	0.0608678
P49755;G3V2K7	Transmembrane emp24 domain-containing protein 10	TMED10	0.936861	0.0489013
P16435;E7EMD0;H0Y4R2	NADPH--cytochrome P450 reductase	POR	0.937854	0.0336259
Q7L1Q6;Q7L1Q6-4;Q7L1Q6-3;Q7L1Q6-2;C9IZ80	Basic leucine zipper and W2 domain-containing protein 1	BZW1	0.938032	0.0324587
F8WCU9;Q68CP9-3;Q68CP9;F8W108	AT-rich interactive domain-containing protein 2	ARID2	0.938334	0.163618
P31949	Protein S100-A11;Protein S100-A11, N-terminally processed	S100A11	0.939078	0.0111612
Q5JP53;P07437;Q5ST81	Tubulin beta chain	TUBB	0.939814	0.0226646
Q8N163-2;Q8N163;G3V119;H0YB24	Cell cycle and apoptosis regulator protein 2	CCAR2	0.940073	0.0464978
O43264-2;O43264	Centromere/kinetochore protein zw10 homolog	ZW10	0.940592	0.0313245
P61081	NEDD8-conjugating enzyme Ubc12	UBE2M	0.940626	0.0720485
P11802;P11802-2;F8VYH9;F8VTV8;F8VWX7	Cyclin-dependent kinase 4	CDK4	0.940948	0.0300356
P15170-2;P15170-3;H3BR35;P15170;Q8IYD1	Eukaryotic peptide chain release factor GTP-binding subunit ERF3A;Eukaryotic peptide chain release factor GTP-binding subunit ERF3B	GSPT1;GSPT2	0.942098	0.0717759
O43719;Q5H919;Q5H918	HIV Tat-specific factor 1	HTATSF1	0.942273	0.0746022
Q9H773	dCTP pyrophosphatase 1	DCTPP1	0.942565	0.0380387
P68363;P68363-2;P68366-2;P68366	Tubulin alpha-1B chain;Tubulin alpha-4A chain	TUBA1B;TUBA4A	0.942631	0.0339691
P50570-5;P50570;P50570-2;P50570-4;P50570-3	Dynamin-2	DNM2	0.942669	0.0522614
K7ELJ7;P04632;K7EM73;K7EIV0;A0A075B7C0;U3KQE2	Calpain small subunit 1	CAPNS1	0.943174	0.0205014
A0A087WUZ3;Q01082-3;Q01082-2;Q01082;F8W6C1	Spectrin beta chain, non-erythrocytic 1	SPTBN1	0.943306	0.211198
J3KS45;J9JIE6;Q9UM00-2;Q9UM00;J3QQY2;J3KTQ7	Transmembrane and coiled-coil domain-containing protein 1	TMCO1	0.94359	0.0783634
Q9BPW8;H7C2U6	Protein NipSnap homolog 1	NIPSNAP1	0.943809	0.00484996
Q7L5D6;Q7L5D6-2;C9JPA8;C9JHN8	Golgi to ER traffic protein 4 homolog	GET4	0.944173	0.0266536
P21266;A0A0A0MTN3	Glutathione S-transferase Mu 3	GSTM3	0.945094	0.0319402
P28288;P28288-2	ATP-binding cassette sub-family D member 3	ABCD3	0.945104	0.0413935
Q7Z6Z7-3;Q7Z6Z7;Q7Z6Z7-2	E3 ubiquitin-protein ligase HUWE1	HUWE1	0.945987	0.133626
P17858;P17858-2	ATP-dependent 6-phosphofructokinase, liver type	PFKL	0.946141	0.0283452
Q96CN7	Isochorismatase domain-containing protein 1	ISOC1	0.946494	0.0472606
H0Y630;B4DR80;Q9Y6E0-2;Q9Y6E0;Q5JV98	Serine/threonine-protein kinase 24;Serine/threonine-protein kinase 24 36 kDa subunit;Serine/threonine-protein kinase 24 12 kDa subunit	STK24	0.947397	0.0146592
P50995-2;P50995;H0Y6E1	Annexin A11	ANXA11	0.947486	0.0407159
F8W9S7;Q14C86-3;Q14C86-4;Q14C86-5;Q14C86-2;Q14C86;Q14C86-6	GTPase-activating protein and VPS9 domain-containing protein 1	GAPVD1	0.94752	0.00469773
Q14152-2;Q14152	Eukaryotic translation initiation factor 3 subunit A	EIF3A	0.948643	0.0166696
Q86W50	Methyltransferase-like protein 16	METTL16	0.949428	0.137878
Q14160;Q14160-3;Q14160-2	Protein scribble homolog	SCRIB	0.94945	0.0540297
Q96T76;Q96T76-8;Q96T76-5;Q96T76-9;H0Y746	MMS19 nucleotide excision repair protein homolog	MMS19	0.949547	0.0871235
O75369-2;O75369-9;O75369;O75369-8;O75369-6;O75369-3;E7EN95;O75369-7;O75369-5;O75369-4	Filamin-B	FLNB	0.949963	0.0314418
Q9NRG7-2;G3V451;G3V4N6;G3V5T1;G3V4Z0;Q86TZ5;H0YJ71;F6RWC2;Q9NRG7-3;Q9NRG7	Epimerase family protein SDR39U1	SDR39U1	0.950174	0.0838702
P11216	Glycogen phosphorylase, brain form	PYGB	0.950348	0.165385
P28072;A0A087X2I4	Proteasome subunit beta type-6	PSMB6	0.950709	0.268567
Q8NHH9-5;Q8NHH9;Q8NHH9-4;Q8NHH9-2;H7C3A2;Q8NHH9-3	Atlastin-2	ATL2	0.951259	0.0406577
H3BLZ8;Q92841-1;Q92841-3;Q92841;Q92841-2	Probable ATP-dependent RNA helicase DDX17	DDX17	0.951383	0.0130553
Q9H3N1	Thioredoxin-related transmembrane protein 1	TMX1	0.951444	0.0466715
X6RLT1;H0UI80;Q8IXH7-4;Q8IXH7	Negative elongation factor C/D	NELFCD;TH1L	0.951615	0.164125
P27797;K7EJB9	Calreticulin	CALR	0.95211	0.0208276
Q9Y230;Q9Y230-2;M0R0Y3	RuvB-like 2	RUVBL2	0.952696	0.257447
Q9Y5P4-2;Q9Y5P4;Q9Y5P4-3	Collagen type IV alpha-3-binding protein	COL4A3BP	0.953217	0.036531
P22087;M0QXL5;M0R299;M0R2Q4;M0R0P1;M0R2U2;M0R1H0;M0R2B0	rRNA 2-O-methyltransferase fibrillarin	FBL	0.954185	0.0222694
K7ESP4;Q8WVC6;Q8WVC6-2	Dephospho-CoA kinase domain-containing protein	DCAKD	0.954616	0.0137239
A0A075B746;P82921	28S ribosomal protein S21, mitochondrial	MRPS21	0.955365	0.0556672
P62495;B7Z7P8;P62495-2	Eukaryotic peptide chain release factor subunit 1	ETF1	0.955884	0.0207993
I3L2C7;P57678;E7EN12;I3L4M4;I3L4A4;I3L399	Gem-associated protein 4	GEMIN4	0.956217	0.00465506
Q13185;S4R2Y4	Chromobox protein homolog 3	CBX3	0.956877	0.0492048
G3V325;C9JJT5;C9JU26;P56134-4;P56134-3;P56134-2;P56134;O75127	ATP synthase subunit f, mitochondrial;Pentatricopeptide repeat-containing protein 1, mitochondrial	ATP5J2-PTCD1;ATP5J2;PTCD1	0.957499	0.0314246
P07339;H7C469;F8WD96;C9JH19	Cathepsin D;Cathepsin D light chain;Cathepsin D heavy chain	CTSD	0.9575	0.0366011
C9JAB2;Q16629-3;Q16629-2;Q16629-4;Q16629	Serine/arginine-rich splicing factor 7	SRSF7	0.957806	0.50399
C9JJ34;F6WQW2;P43487-2;P43487;C9JXG8;C9JDM3;C9JGV6;C9JIC6	Ran-specific GTPase-activating protein	RANBP1	0.958058	0.121393
Q9UN37;I3L4J1	Vacuolar protein sorting-associated protein 4A	VPS4A	0.958167	0.301556
Q96FQ6	Protein S100-A16	S100A16	0.958412	0.0232458
A0A0A0MRR7;P09234	U1 small nuclear ribonucleoprotein C	SNRPC	0.958468	0.339083
G5EA30;Q92879-5;Q92879-2;Q92879-3;Q92879-6;Q92879;Q92879-4;E9PQK4;E9PSH0;E9PKU1	CUGBP Elav-like family member 1	CELF1	0.958571	0.25942
H0YI58;H0YI50;A0A087WU02;Q96RQ1	Endoplasmic reticulum-Golgi intermediate compartment protein 2	RLN3;ERGIC2	0.959068	0.0402895
P49411	Elongation factor Tu, mitochondrial	TUFM	0.959331	0.0268009
P46734-2;P46734;P46734-3;E9PRZ0	Dual specificity mitogen-activated protein kinase kinase 3	MAP2K3	0.95938	0.223765
Q9UID3-2;Q9UID3	Vacuolar protein sorting-associated protein 51 homolog	VPS51	0.959433	0.523285
Q9UJX3-2;Q9UJX3	Anaphase-promoting complex subunit 7	ANAPC7	0.959726	0.0770792
P28074;H0YJM8;P28074-3;P28074-2	Proteasome subunit beta type-5	PSMB5	0.960054	0.0397223
Q8N201	Integrator complex subunit 1	INTS1	0.960187	0.0503894
Q6UWU4;Q6UWU4-2;Q5TDC5	Bombesin receptor-activated protein C6orf89	C6orf89	0.960459	0.0152617
P30050;P30050-2	60S ribosomal protein L12	RPL12	0.961188	0.338085
O00567	Nucleolar protein 56	NOP56	0.961476	0.0360575
P67936;P67936-2;K7ENT6;K7ERG3	Tropomyosin alpha-4 chain	TPM4	0.961487	0.0470094
Q02790	Peptidyl-prolyl cis-trans isomerase FKBP4;Peptidyl-prolyl cis-trans isomerase FKBP4, N-terminally processed	FKBP4	0.962627	0.0347052
O75192;O75192-2	Peroxisomal membrane protein 11A	PEX11A	0.96348	0.346681
O15091-2;O15091;O15091-4;O15091-3;A0A0A0MTQ0	Mitochondrial ribonuclease P protein 3	KIAA0391	0.963545	0.0217899
P08559;P08559-4;P08559-3;P08559-2	Pyruvate dehydrogenase E1 component subunit alpha, somatic form, mitochondrial	PDHA1	0.963565	0.0324137
Q9Y314;M0R3B2;A0A075B6F9;M0R1K2;A0A075B797	Nitric oxide synthase-interacting protein	NOSIP	0.96376	0.0558052
Q92466;Q92466-4;Q92466-2	DNA damage-binding protein 2	DDB2	0.963966	0.214793
Q86X55-1;Q86X55;Q86X55-2;K7EQA8	Histone-arginine methyltransferase CARM1	CARM1	0.964293	0.0427619
P10155-3;P10155-5;P10155-4;P10155	60 kDa SS-A/Ro ribonucleoprotein	TROVE2	0.964954	0.255203
Q13433	Zinc transporter ZIP6	SLC39A6	0.965353	0.0475848
F8WCF6;P59998;P59998-3;F8WDD7;P59998-2;H7C0A3	Actin-related protein 2/3 complex subunit 4	ARPC4-TTLL3;ARPC4	0.965452	0.0999533
H3BRY6;B4DVT3;B4DJL6;Q96SY0-4;Q96SY0-3;Q96SY0	von Willebrand factor A domain-containing protein 9	VWA9	0.966106	0.104041
A0A087WVQ6;Q00610-2;Q00610	Clathrin heavy chain 1	CLTC	0.966197	0.00501676
Q92759;A2ABL5;Q92759-2	General transcription factor IIH subunit 4	GTF2H4	0.96653	0.0570591
F8W6I7;P09651-3;P09651-2;P09651;F8VZ49;F8VTQ5;Q32P51;H0YH80	Heterogeneous nuclear ribonucleoprotein A1;Heterogeneous nuclear ribonucleoprotein A1, N-terminally processed;Heterogeneous nuclear ribonucleoprotein A1-like 2	HNRNPA1;HNRNPA1L2	0.966641	0.0443535
J3KN16;Q5VYK3	Proteasome-associated protein ECM29 homolog	KIAA0368;ECM29	0.966916	0.161273
P62913;P62913-2;Q5VVC8;Q5VVC9	60S ribosomal protein L11	RPL11	0.967473	0.0244147
E9PMW7;E9PIZ1;E9PPR1;E9PL12;E9PQ49;E9PI39;H0YCK7;E9PK01;A0A087X1X7;E9PRY8;P29692;P29692-2;E9PN91;E9PL71;P29692-3	Elongation factor 1-delta	EEF1D	0.96771	0.0636826
Q9BRR6-2;Q9BRR6;Q9BRR6-4;Q9BRR6-3	ADP-dependent glucokinase	ADPGK	0.968456	0.00716236
P19367;P19367-4;P19367-2;P19367-3	Hexokinase-1	HK1	0.968908	0.112829
P23246;P23246-2	Splicing factor, proline- and glutamine-rich	SFPQ	0.969395	0.135811
Q5TDF0;Q9BSD7	Cancer-related nucleoside-triphosphatase	NTPCR	0.969407	0.0591831
O43765	Small glutamine-rich tetratricopeptide repeat-containing protein alpha	SGTA	0.969563	0.133345
P05388;F8VWS0;P05388-2;F8VU65;F8VPE8;G3V210;F8VW21;F8VQY6;F8VRK7;Q8NHW5	60S acidic ribosomal protein P0;60S acidic ribosomal protein P0-like	RPLP0;RPLP0P6	0.970718	0.0326969
B4DRN8;Q5W0Z9-4;Q5W0Z9-3;Q5W0Z9;Q5W0Z9-2	Palmitoyltransferase;Probable palmitoyltransferase ZDHHC20	ZDHHC20	0.970896	0.147884
Q15149-7;Q15149-8;Q15149-9;Q15149-5;Q15149-4;Q15149-6;Q15149-3;Q15149-2;Q15149	Plectin	PLEC	0.970968	0.000266658
O60216	Double-strand-break repair protein rad21 homolog	RAD21	0.972187	0.10001
D6RJC3;E7EQN9;O15327;E9PHC0;E9PCZ3	Type II inositol 3,4-bisphosphate 4-phosphatase	INPP4B	0.973258	0.149631
Q92688-2;Q92688;Q5T6W8	Acidic leucine-rich nuclear phosphoprotein 32 family member B	ANP32B	0.973998	0.0255491
Q7L576;E7EVJ5;Q96F07-2;Q96F07;Q7L576-2	Cytoplasmic FMR1-interacting protein 1;Cytoplasmic FMR1-interacting protein 2	CYFIP1;CYFIP2	0.974338	0.00463178
P56962;E9PJV6;E9PIC2	Syntaxin-17	STX17	0.97456	0.0132962
Q9NVS9-2;Q9NVS9;J3QQV6;Q9NVS9-4;Q9NVS9-3	Pyridoxine-5-phosphate oxidase	PNPO	0.974725	0.214508
Q9H832;Q9H832-2	Ubiquitin-conjugating enzyme E2 Z	UBE2Z	0.974879	0.0183431
P15531;P15531-2	Nucleoside diphosphate kinase A	NME1	0.975354	0.0760569
P21333-2;P21333;Q5HY54	Filamin-A	FLNA	0.975589	0.00720096
Q8IUR0	Trafficking protein particle complex subunit 5	TRAPPC5	0.976163	0.0718941
P06396-2;A0A0A0MS51;A0A0A0MT01;P06396-4;P06396-3;P06396;CON__Q3SX14;Q5T0H8	Gelsolin	GSN	0.976171	0.0251248
O00264;O00264-2	Membrane-associated progesterone receptor component 1	PGRMC1	0.976767	0.0780545
P62851	40S ribosomal protein S25	RPS25	0.977398	0.0246481
Q9NWW5;H3BTY4;H3BUV4;H3BUT1;H3BRN7;H3BNF1;Q9NWW5-2	Ceroid-lipofuscinosis neuronal protein 6	CLN6	0.977621	0.088919
Q5T280	Uncharacterized protein C9orf114	C9orf114	0.977831	0.171544
Q9ULV4;Q9ULV4-2;Q9ULV4-3;B4E3S0;H0YHL7	Coronin-1C;Coronin	CORO1C	0.978316	0.0582615
P45973	Chromobox protein homolog 5	CBX5	0.978417	0.0411672
P62330	ADP-ribosylation factor 6	ARF6	0.97895	0.0135517
O15042-2;O15042;E7ET15;O15042-3;C9JB80	U2 snRNP-associated SURP motif-containing protein	U2SURP	0.979214	0.0736609
Q99613-2;Q99613;B5ME19	Eukaryotic translation initiation factor 3 subunit C;Eukaryotic translation initiation factor 3 subunit C-like protein	EIF3C;EIF3CL	0.97975	0.184238
P56589	Peroxisomal biogenesis factor 3	PEX3	0.979765	0.0317637
Q14684-2;Q14684	Ribosomal RNA processing protein 1 homolog B	RRP1B	0.979863	0.254274
A6NKF9;B7ZAQ6-2;B7ZAQ6-3;P0CG08;B7ZAQ6;A0A087WW78;A0A087WW82;U3KPV2;E9PKY3	Putative Golgi pH regulator C;Golgi pH regulator A;Golgi pH regulator B	GPR89C;GPR89A;GPR89B	0.980106	0.0610413
Q96QK1	Vacuolar protein sorting-associated protein 35	VPS35	0.980107	0.00230945
P60228;E5RGA2;E5RHS5	Eukaryotic translation initiation factor 3 subunit E	EIF3E	0.980433	0.16655
P08107;P08107-2;V9GZ37	Heat shock 70 kDa protein 1A/1B	HSPA1A	0.980591	0.00367157
Q15012	Lysosomal-associated transmembrane protein 4A	LAPTM4A	0.98145	0.269405
Q9NX47	E3 ubiquitin-protein ligase MARCH5	MARCH5	0.981746	0.0141743
Q32Q12;P22392-2;P22392;J3KPD9;E7ERL0	Nucleoside diphosphate kinase;Nucleoside diphosphate kinase B	NME1-NME2;NME2;NME1	0.983429	0.00061548
Q6P2Q9;I3L0J9	Pre-mRNA-processing-splicing factor 8	PRPF8	0.983434	0.0220152
P08758;D6RBL5;D6RBE9;E9PHT9	Annexin A5;Annexin	ANXA5	0.983672	0.00164209
P23443-3;P23443-5;P23443-2;P23443;P23443-4	Ribosomal protein S6 kinase beta-1	RPS6KB1	0.984176	0.0717445
Q14697;Q14697-2;F5H6X6;E9PKU7	Neutral alpha-glucosidase AB	GANAB	0.984267	0.0341009
Q9UNE7;Q9UNE7-2;H3BS86	E3 ubiquitin-protein ligase CHIP	STUB1	0.984716	0.147034
O43242;O43242-2	26S proteasome non-ATPase regulatory subunit 3	PSMD3	0.984762	0.0291715
O75533	Splicing factor 3B subunit 1	SF3B1	0.985129	0.00288216
O14976;O14976-2	Cyclin-G-associated kinase	GAK	0.985137	0.0201713
M0QXM4;Q15758;Q15758-3;Q15758-2	Neutral amino acid transporter B(0)	SLC1A5	0.985362	0.168343
O00203-3;O00203	AP-3 complex subunit beta-1	AP3B1	0.985924	0.0836359
Q96CS3	FAS-associated factor 2	FAF2	0.987192	0.0120585
A0A087WUT6;O60841	Eukaryotic translation initiation factor 5B	EIF5B	0.987959	0.132687
P07900;P07900-2	Heat shock protein HSP 90-alpha	HSP90AA1	0.987977	0.0199084
P39656-3;P39656;P39656-2	Dolichyl-diphosphooligosaccharide--protein glycosyltransferase 48 kDa subunit	DDOST	0.988202	0.0339053
F8VQW0;F8VX73;F8VPI1;F8W201;F8W086;F8VR05;F8VQQ5;F8VSI7;F8VVJ4;P55061;P55061-2;F8W1G3	Bax inhibitor 1	TMBIM6	0.989094	0.120579
O95104-2;O95104;O95104-3	Splicing factor, arginine/serine-rich 15	SCAF4	0.99049	0.224899
G3V0G3;Q9NY93-2;Q9NY93;F8WDT8;H7C3E9	Probable ATP-dependent RNA helicase DDX56	DDX56	0.990991	0.140358
O94906;O94906-2	Pre-mRNA-processing factor 6	PRPF6	0.992395	0.0242759
B4DJV2;O75390;F8VRP1;F8VX68;F8VPF9;F8VPA1;F8VTT8;F8W1S4;F8W4S1;H0YH82	Citrate synthase;Citrate synthase, mitochondrial	CS	0.993176	0.046701
B0YIW6;P48444;Q6P1Q5;P48444-2	Coatomer subunit delta	ARCN1	0.993272	0.0421265
O60264	SWI/SNF-related matrix-associated actin-dependent regulator of chromatin subfamily A member 5	SMARCA5	0.993586	0.0674448
A0A087WYR3;O43399;O43399-5;O43399-7;O43399-2;O43399-4;O43399-3;A0A087WZ51;O43399-6	Tumor protein D54	TPD52L2	0.993883	0.0147154
P13861-2;P13861;C9J830	cAMP-dependent protein kinase type II-alpha regulatory subunit	PRKAR2A	0.993913	0.146736
O43707;O43707-2	Alpha-actinin-4	ACTN4	0.994585	0.0264306
P42126;H3BS70;Q96DC0;P42126-2	Enoyl-CoA delta isomerase 1, mitochondrial	ECI1;DCI	0.994701	0.0358259
Q9NP92;A0A087WV52	28S ribosomal protein S30, mitochondrial	MRPS30	0.995082	0.0522585
P52292	Importin subunit alpha-1	KPNA2	0.995797	0.0153679
P31689;P31689-2	DnaJ homolog subfamily A member 1	DNAJA1	0.995936	0.101913
Q08211	ATP-dependent RNA helicase A	DHX9	0.995986	0.0796388
P35579;P35579-2	Myosin-9	MYH9	0.996086	0.074767
Q6NUK1-2;Q6NUK1	Calcium-binding mitochondrial carrier protein SCaMC-1	SLC25A24	0.996415	0.00210613
Q8WXH0;Q8WXH0-2;G3V5X4;A0A0A0MRE3	Nesprin-2	SYNE2	0.997536	0.0790776
Q86UE4;E5RJU9	Protein LYRIC	MTDH	0.997935	0.181756
P62191;P62191-2	26S protease regulatory subunit 4	PSMC1	0.99858	0.0086583
A6PVH9;F2Z2V0;B0QZ18;Q99829;H0Y524;Q5JX45;E7ENH5	Copine-1	CPNE1	0.998592	0.0443785
A0A087X2D8;O60271-9;O60271-4;O60271-2;O60271	C-Jun-amino-terminal kinase-interacting protein 4	SPAG9	0.998792	0.0474339
P27824;P27824-2;P27824-3	Calnexin	CANX	0.998831	0.110097
Q92499;F1T0B3;A0A087X2G1;Q92499-3;Q92499-2	ATP-dependent RNA helicase DDX1	DDX1	0.999195	0.152186
Q9HB40-2;Q9HB40;I3L4Z3;I3L506	Retinoid-inducible serine carboxypeptidase	SCPEP1	0.999375	0.0292886
F6TLX2;Q9HC38-2;I3L3Q4;Q9HC38-3;Q9HC38	Glyoxalase domain-containing protein 4	GLOD4	0.999701	0.0618997
Q9NR45;Q5TBR0	Sialic acid synthase	NANS	0.999879	0.0622801
O14497-2;O14497;H0Y488;O14497-3	AT-rich interactive domain-containing protein 1A	ARID1A	1.00005	0.124538
Q9Y2X3	Nucleolar protein 58	NOP58	1.00049	0.0274736
Q06210-2;Q06210	Glutamine--fructose-6-phosphate aminotransferase [isomerizing] 1	GFPT1	1.00067	0.0527192
Q7L2J0;Q7L2J0-2	7SK snRNA methylphosphate capping enzyme	MEPCE	1.00068	0.136392
P10515;H0YDD4;E9PEJ4	Dihydrolipoyllysine-residue acetyltransferase component of pyruvate dehydrogenase complex, mitochondrial;Acetyltransferase component of pyruvate dehydrogenase complex	DLAT	1.00076	0.0313781
P13804;H0YLU7;P13804-2;H0YK49;H0YNX6;H0YKF0;H0YL12	Electron transfer flavoprotein subunit alpha, mitochondrial	ETFA	1.00121	0.0272653
Q9UNS2;J3QKR0;C9JLV5;H7C3P9;Q9UNS2-2;J3KTQ1	COP9 signalosome complex subunit 3	COPS3	1.0015	0.0528419
Q9Y3B4	Splicing factor 3B subunit 6	SF3B6	1.00253	0.0812266
Q9Y5X3;Q5QPE5;Q5QPE4	Sorting nexin-5	SNX5	1.0029	0.0118337
F8W1R7;G3V1V0;P60660-2;P60660;J3KND3;G8JLA2;B7Z6Z4;G3V1Y7;F8VPF3;F8VZU9;F8W180	Myosin light polypeptide 6	PDE6H;MYL6	1.00309	0.0594107
P24390-2;P24390	ER lumen protein-retaining receptor 1	KDELR1	1.00333	0.116944
H0Y8G5;Q14103-3;Q14103;H0YA96;D6RAF8;Q14103-4;Q14103-2;D6RF44;D6RBQ9	Heterogeneous nuclear ribonucleoprotein D0	HNRNPD	1.00393	0.0520623
Q96GA7;F8VYZ3;H0YID3	Serine dehydratase-like	SDSL	1.00478	0.00509701
P62258;P62258-2	14-3-3 protein epsilon	YWHAE	1.00529	0.0463999
H0YFA4;P52943;P52943-2;H0YHD8	Cysteine-rich protein 2	CRIP2	1.00545	0.119457
Q92616	Translational activator GCN1	GCN1L1	1.00548	0.0260416
Q9Y6Q9-2;Q9Y6Q9-5;Q9Y6Q9;Q9Y6Q9-4;Q9Y6Q9-3	Nuclear receptor coactivator 3	NCOA3	1.00563	0.0893886
A0A087WZN1;O43837;A0A087X2E5;O43837-2;O43837-3	Isocitrate dehydrogenase [NAD] subunit beta, mitochondrial	IDH3B	1.00579	0.0446915
P05556-2;P05556;P05556-5;P05556-4;P05556-3	Integrin beta-1	ITGB1	1.0059	0.0892747
P22234;E9PBS1;P22234-2;D6RF62	Multifunctional protein ADE2;Phosphoribosylaminoimidazole-succinocarboxamide synthase;Phosphoribosylaminoimidazole carboxylase	PAICS	1.00601	0.0229231
Q9Y512	Sorting and assembly machinery component 50 homolog	SAMM50	1.00638	0.227688
D6R9P3;D6RD18;D6RBZ0;A0A087WZV1;Q99729-3;Q99729-2;Q99729-4;Q99729	Heterogeneous nuclear ribonucleoprotein A/B	HNRNPAB	1.00647	0.0900836
G3V192;P02794;E9PPQ4;E9PRK8;G3V1D1;E9PKY7	Ferritin;Ferritin heavy chain;Ferritin heavy chain, N-terminally processed	FTH1	1.00764	0.0615287
O15143	Actin-related protein 2/3 complex subunit 1B	ARPC1B	1.00772	0.0629596
E9PHI4;O94901-9;O94901-8;O94901;O94901-5;H0Y742;O94901-6;H0Y6N5	SUN domain-containing protein 1	SUN1	1.00792	0.16722
Q09028-3;Q09028;Q09028-4;Q09028-2;H0YCT5;H0YF10;H0YDK2;H0YEU5	Histone-binding protein RBBP4	RBBP4	1.00943	0.275254
O94919	Endonuclease domain-containing 1 protein	ENDOD1	1.00967	0.0708073
Q96AG4	Leucine-rich repeat-containing protein 59	LRRC59	1.00971	0.0865636
Q7KZF4	Staphylococcal nuclease domain-containing protein 1	SND1	1.00987	0.0340401
P11021	78 kDa glucose-regulated protein	HSPA5	1.01011	0.0159931
Q8IZL8;C9JFV4;I3L445;E7EV54	Proline-, glutamic acid- and leucine-rich protein 1	PELP1	1.01045	0.0234936
P60842;J3KT12;P60842-2;J3KTB5;J3QS69	Eukaryotic initiation factor 4A-I	EIF4A1	1.01095	0.000874446
Q92903	Phosphatidate cytidylyltransferase 1	CDS1	1.01174	0.115884
Q15233;Q15233-2;H7C367;C9JYS8	Non-POU domain-containing octamer-binding protein	NONO	1.01182	0.0406223
P07814	Bifunctional glutamate/proline--tRNA ligase;Glutamate--tRNA ligase;Proline--tRNA ligase	EPRS	1.0121	0.0235922
Q9C0B1;X6R3I0;Q9C0B1-4;Q9C0B1-2	Alpha-ketoglutarate-dependent dioxygenase FTO	FTO	1.01456	0.0836859
O96008;O96008-2	Mitochondrial import receptor subunit TOM40 homolog	TOMM40	1.01467	0.0239958
P14174	Macrophage migration inhibitory factor	MIF	1.01513	0.0438106
G3V126;Q9UI12-2;Q9UI12	V-type proton ATPase subunit H	ATP6V1H	1.01519	0.0711474
P40937;P40937-2	Replication factor C subunit 5	RFC5	1.01543	0.107131
Q15067-2;Q15067;Q15067-3	Peroxisomal acyl-coenzyme A oxidase 1	ACOX1	1.01543	0.0402435
Q86UY0;Q8NBS9-2;Q8NBS9	Thioredoxin domain-containing protein 5	TXNDC5	1.01561	0.062061
O75396	Vesicle-trafficking protein SEC22b	SEC22B	1.0159	0.00864747
Q9UMS4;F5GY56	Pre-mRNA-processing factor 19	PRPF19	1.01594	0.0559586
Q9NX40;D6RDK6;D6RBN5;D6RG39;D6RIT9;Q9NX40-3;Q9NX40-2;Q9NX40-4;D6RI08;D6RDK1;D6RIV2;D6R9T5	OCIA domain-containing protein 1	OCIAD1	1.01601	0.00318246
P27348;E9PG15	14-3-3 protein theta	YWHAQ	1.01724	0.00382679
Q8WUY8;M0R1E3	N-acetyltransferase 14	NAT14	1.01754	0.301739
P56182	Ribosomal RNA processing protein 1 homolog A	RRP1	1.01798	0.043165
Q92538	Golgi-specific brefeldin A-resistance guanine nucleotide exchange factor 1	GBF1	1.0187	0.0594535
Q8IY81	pre-rRNA processing protein FTSJ3	FTSJ3	1.01872	0.00122549
Q15738;C9JDR0	Sterol-4-alpha-carboxylate 3-dehydrogenase, decarboxylating	NSDHL	1.01961	0.0185511
Q9UBT2;Q9UBT2-2;K7EPL2	SUMO-activating enzyme subunit 2	UBA2	1.02024	0.0644645
P39748;P39748-2;F5H1Y3	Flap endonuclease 1	FEN1	1.02034	0.101354
B4DIH5;P61201;P61201-2;H0YM03;H0YKU5	COP9 signalosome complex subunit 2	COPS2	1.02138	0.0224493
P00338;P00338-3;P00338-4;P00338-5;P00338-2;F5GXY2;F5GYU2	L-lactate dehydrogenase A chain	LDHA	1.02145	0.075518
Q7Z406-6;Q7Z406-2;Q7Z406;Q7Z406-5;Q7Z406-4;M0QY43	Myosin-14	MYH14	1.02224	0.0181299
E9PC74;Q13144	Translation initiation factor eIF-2B subunit epsilon	EIF2B5	1.02277	0.170276
H7BXF4;B1PBA3;Q9NXE4-3;Q9NXE4-2;Q9NXE4;Q9NXE4-4;H7C0W5;H7C1Q6;Q9NXE4-9;Q9NXE4-10;Q9NXE4-7;Q9NXE4-8;Q9NXE4-6;H7C2J2;H7C235;Q9NXE4-5	Sphingomyelin phosphodiesterase 4	SMPD4	1.02379	0.0447224
Q9BXP5-4;Q9BXP5-2;Q9BXP5-3;Q9BXP5;Q9BXP5-5;H7C3A1	Serrate RNA effector molecule homolog	SRRT	1.02492	0.00756877
H7BZN3;Q5UIP0-2;Q5UIP0	Telomere-associated protein RIF1	RIF1	1.02566	0.0468143
Q92769-3;Q92769	Histone deacetylase 2	HDAC2	1.02567	0.133863
Q4VXZ8;Q9NUI1;Q9NUI1-3;Q9NUI1-2	Peroxisomal 2,4-dienoyl-CoA reductase	DECR2	1.0262	0.376144
Q6DT37	Serine/threonine-protein kinase MRCK gamma	CDC42BPG	1.02701	0.324376
C9JA08;Q96D46	60S ribosomal export protein NMD3	NMD3	1.0271	0.0611494
E7EQR4;P15311;P26038	Ezrin;Moesin	EZR;MSN	1.02724	0.0981331
Q6NXE6-2;Q6NXE6;B4E1N1;F5GWV0;F5H4P3	Armadillo repeat-containing protein 6	ARMC6	1.02761	0.0529074
P40925;P40925-3;B9A041;P40925-2;B8ZZ51;C9JF79	Malate dehydrogenase, cytoplasmic;Malate dehydrogenase	MDH1	1.02822	0.125093
A0A087WYF7;Q6UXV4;A0A087WUX8	MICOS complex subunit MIC27	APOOL	1.02908	0.00905309
F8WJN3;Q16630-3;Q16630;Q16630-2	Cleavage and polyadenylation specificity factor subunit 6	CPSF6	1.0296	0.0866446
Q8N2F6-4;Q8N2F6-3;Q8N2F6-2;Q8N2F6;Q8N2F6-6;Q8N2F6-5;H7C2M7;H7BXQ8	Armadillo repeat-containing protein 10	ARMC10	1.02973	0.0375542
Q02978;I3L1P8;Q02978-2	Mitochondrial 2-oxoglutarate/malate carrier protein	SLC25A11	1.02985	0.0726619
P36405	ADP-ribosylation factor-like protein 3	ARL3	1.03004	0.0910947
P07741;H3BQZ9;H3BQF1;P07741-2	Adenine phosphoribosyltransferase	APRT	1.03012	0.0170529
E9PLK3;P55786-2;P55786	Puromycin-sensitive aminopeptidase	NPEPPS	1.03033	0.0652947
B7Z2R7;Q5T8D3-2;Q5T8D3-3;Q5T8D3;Q5T8D3-4;X6RDD7;Q5T8E0	Acyl-CoA-binding domain-containing protein 5	ACBD5	1.03059	0.0778835
P22626;P22626-2;A0A087WUI2	Heterogeneous nuclear ribonucleoproteins A2/B1	HNRNPA2B1	1.03075	0.0313429
P61586;C9JNR4;C9JX21	Transforming protein RhoA	RHOA	1.03094	0.259994
P08621;P08621-2;P08621-3	U1 small nuclear ribonucleoprotein 70 kDa	SNRNP70	1.03159	0.0965779
P48047;H7C0C1	ATP synthase subunit O, mitochondrial	ATP5O	1.03199	0.0310203
Q13509;Q13509-2	Tubulin beta-3 chain	TUBB3	1.03235	0.0101429
P07099	Epoxide hydrolase 1	EPHX1	1.03265	0.13236
P26641;P26641-2	Elongation factor 1-gamma	EEF1G	1.03298	0.0427065
G3V576;G3V4W0;B4DY08;B2R5W2;G3V4C1;G3V2Q1;P07910-2;P07910;P07910-4;P07910-3;G3V555;G3V575;G3V5V7;G3V2D6	Heterogeneous nuclear ribonucleoproteins C1/C2	HNRNPC	1.03316	0.00365311
I3NI21;I3L288;I3NI23;Q96B96;Q96B96-2	Promethin	TMEM159	1.035	0.0359579
X6R3N0;Q5K4L6;Q5K4L6-2	Long-chain fatty acid transport protein 3	SLC27A3	1.03503	0.0887344
Q16739	Ceramide glucosyltransferase	UGCG	1.03506	0.0755386
P03372-3;P03372-2;P03372;B0QYW7;H0Y4W6;Q9H2M1;P03372-4	Estrogen receptor	ESR1	1.03541	0.0985547
Q9HBD4;A0A0A0MT49;P51532-5;P51532-2;P51532-3;P51532-4;P51532	Transcription activator BRG1	SMARCA4	1.03578	0.0045971
P60174-1;P60174;P60174-4	Triosephosphate isomerase	TPI1	1.03612	0.0410658
Q3ZCQ8;Q3ZCQ8-2;M0R0C3;M0R2F8;Q3ZCQ8-3	Mitochondrial import inner membrane translocase subunit TIM50	TIMM50	1.0364	0.205469
B4DGU4;P35222	Catenin beta-1	CTNNB1	1.03667	0.0231108
A0A096LNJ4;A0A087WX43;D6RE84;A0A096LP10;A0A087WTT9;Q9NP73-2;Q9NP73;A0A096LNL2	Putative bifunctional UDP-N-acetylglucosamine transferase and deubiquitinase ALG13	ALG13	1.03678	0.0651844
A6PVN5;Q15257-3;Q15257-2;Q15257;A6PVN6;Q5T949;Q5T948;F6WIT2;A6PVN8;C9IZ76;A6PVN9	Serine/threonine-protein phosphatase 2A activator	PPP2R4	1.03681	0.109056
B4DY09;Q12905;X6R6Z1	Interleukin enhancer-binding factor 2	ILF2	1.03702	0.00393142
O95707;K7ERD7;K7EQV2	Ribonuclease P protein subunit p29	POP4	1.03712	0.130025
Q5JTH9-2;Q5JTH9-3;Q5JTH9	RRP12-like protein	RRP12	1.03746	0.0154177
A0A0A0MQS1;Q53H96;Q53H96-2	Pyrroline-5-carboxylate reductase 3	PYCRL	1.03805	0.11095
Q14344;Q14344-2	Guanine nucleotide-binding protein subunit alpha-13	GNA13	1.03814	0.0564773
P00505;P00505-2	Aspartate aminotransferase, mitochondrial	GOT2	1.03856	0.026396
Q9H857;Q9H857-2;Q9H857-4;Q9H857-3	5-nucleotidase domain-containing protein 2	NT5DC2	1.03883	0.253325
P12956;B1AHC9;P12956-2	X-ray repair cross-complementing protein 6	XRCC6	1.03883	0.00490656
Q9NRL2-2;Q9NRL2	Bromodomain adjacent to zinc finger domain protein 1A	BAZ1A	1.03972	0.134454
E5RGS2;Q9H6H4;Q9H6H4-2	Receptor expression-enhancing protein 4	REEP4	1.04013	0.129214
O95747;C9JIG9	Serine/threonine-protein kinase OSR1	OXSR1	1.04037	0.0570627
Q15125;C9J719;C9JJ78	3-beta-hydroxysteroid-Delta(8),Delta(7)-isomerase	EBP	1.04098	0.100603
P19338;H7BY16	Nucleolin	NCL	1.04118	0.0292016
Q9UL26	Ras-related protein Rab-22A	RAB22A	1.04167	0.0915324
Q14966;Q14966-3;Q14966-5;Q14966-4	Zinc finger protein 638	ZNF638	1.04263	0.569576
P42166	Lamina-associated polypeptide 2, isoform alpha;Thymopoietin;Thymopentin	TMPO	1.04291	0.0491983
Q9P2R7-2;Q9P2R7;Q5T9Q5	Succinyl-CoA ligase [ADP-forming] subunit beta, mitochondrial	SUCLA2	1.04294	0.117603
Q07666;Q07666-3;Q07666-2	KH domain-containing, RNA-binding, signal transduction-associated protein 1	KHDRBS1	1.04305	0.028684
Q6KC79-2;Q6KC79	Nipped-B-like protein	NIPBL	1.04405	0.00488665
P12814-2;P12814;P12814-3;P12814-4;H9KV75	Alpha-actinin-1	ACTN1	1.04426	0.0255154
M0R3C8;M0QYH2;Q96T60-2;Q96T60	Bifunctional polynucleotide phosphatase/kinase;Polynucleotide 3-phosphatase;Polynucleotide 5-hydroxyl-kinase	PNKP	1.04469	0.0299153
Q5SWX8-3;Q5SWX8-4;Q5SWX8	Protein odr-4 homolog	ODR4	1.04495	0.277061
P35270	Sepiapterin reductase	SPR	1.04523	0.0486854
P30041	Peroxiredoxin-6	PRDX6	1.04562	0.0553916
P08237;P08237-3;P08237-2	ATP-dependent 6-phosphofructokinase, muscle type	PFKM	1.04577	0.0978734
Q9Y265;Q9Y265-2;E7ETR0	RuvB-like 1	RUVBL1	1.04596	0.0394335
P40926;P40926-2;G3XAL0	Malate dehydrogenase, mitochondrial;Malate dehydrogenase	MDH2	1.04605	0.00875051
Q9NRX1	RNA-binding protein PNO1	PNO1	1.0466	0.0451298
Q9H9P8;C9JVN9;Q9H9P8-2	L-2-hydroxyglutarate dehydrogenase, mitochondrial	L2HGDH	1.04703	0.0592068
Q9UBB4-2;Q9UBB4	Ataxin-10	ATXN10	1.04719	0.00997142
P62854;Q5JNZ5	40S ribosomal protein S26;Putative 40S ribosomal protein S26-like 1	RPS26;RPS26P11	1.04733	0.0631136
Q12789-3;Q12789	General transcription factor 3C polypeptide 1	GTF3C1	1.04738	0.112841
Q15019;Q15019-3;Q15019-2;B5MCX3;C9J2Q4;C9J938;C9JB25	Septin-2	SEPT2	1.04763	0.0372203
P04181;P04181-2	Ornithine aminotransferase, mitochondrial;Ornithine aminotransferase, hepatic form;Ornithine aminotransferase, renal form	OAT	1.04788	0.0222244
P78371;P78371-2;F5GWF6;F8VQ14	T-complex protein 1 subunit beta	CCT2	1.04809	0.00348757
P83436	Conserved oligomeric Golgi complex subunit 7	COG7	1.04825	0.116454
Q96QR8	Transcriptional activator protein Pur-beta	PURB	1.04855	0.0370141
P62136;P62136-2;P62136-3;E9PMD7;F8VYE8;F8W0W8;P36873;P36873-2	Serine/threonine-protein phosphatase PP1-alpha catalytic subunit;Serine/threonine-protein phosphatase;Serine/threonine-protein phosphatase PP1-gamma catalytic subunit	PPP1CA;PPP1CC	1.04876	0.0703754
P09661;H0YKK0	U2 small nuclear ribonucleoprotein A	SNRPA1	1.0492	0.132675
Q9UJS0;Q9UJS0-2	Calcium-binding mitochondrial carrier protein Aralar2	SLC25A13	1.04992	0.124474
P53621;P53621-2	Coatomer subunit alpha;Xenin;Proxenin	COPA	1.05019	0.0913351
P18031;B4DSN5	Tyrosine-protein phosphatase non-receptor type 1;Tyrosine-protein phosphatase non-receptor type	PTPN1	1.0502	0.0363363
P46777;Q5T7N0	60S ribosomal protein L5	RPL5	1.05033	0.0457549
E5RHG8;Q15369;R4GMY8;Q15369-2	Transcription elongation factor B polypeptide 1	TCEB1	1.05034	0.120329
Q93084-4;Q93084-2;Q93084-3;Q93084-7;Q93084;Q93084-6;Q93084-5	Sarcoplasmic/endoplasmic reticulum calcium ATPase 3	ATP2A3	1.0504	0.0564423
Q9BQ70;H3BQ53;Q9H7D3;H3BSP8	Transcription factor 25	TCF25;NULP1	1.05044	0.122318
O00410;O00410-3;H0Y8C6;O00410-2	Importin-5	IPO5	1.05058	0.0601443
P17987;E7EQR6;E7ERF2;F5H282	T-complex protein 1 subunit alpha	TCP1	1.05061	0.0130801
Q01081-2;Q01081;Q01081-4	Splicing factor U2AF 35 kDa subunit	U2AF1	1.05069	0.0486346
O00299	Chloride intracellular channel protein 1	CLIC1	1.05071	0.0395818
E9PEX6;P09622-2;P09622-3;P09622	Dihydrolipoyl dehydrogenase, mitochondrial	DLD	1.05073	0.000655762
Q5T8U5;O15260-2;O15260;O15260-3;B7Z1G8	Surfeit locus protein 4	SURF4	1.05084	0.008581
Q13547;Q5TEE2	Histone deacetylase 1	HDAC1	1.05097	0.0438556
Q9NVJ2	ADP-ribosylation factor-like protein 8B	ARL8B	1.05139	0.0575211
Q09161	Nuclear cap-binding protein subunit 1	NCBP1	1.0514	0.121966
P10316;P01892;P30512;P30459;P30453;P16190;P16189;P10314;P01891;A0A087WWL9;A2AEA2;Q29960-2;P16188;P30457;P30456;P30450;P18462;P10321;Q29960	HLA class I histocompatibility antigen, A-69 alpha chain;HLA class I histocompatibility antigen, A-2 alpha chain;HLA class I histocompatibility antigen, A-29 alpha chain;HLA class I histocompatibility antigen, A-74 alpha chain;HLA class I histocompatibility antigen, A-34 alpha chain;HLA class I histocompatibility antigen, A-33 alpha chain;HLA class I histocompatibility antigen, A-31 alpha chain;H…	HLA-A;HLA-C	1.05176	0.101887
O60684;Q5TFJ7;O15131	Importin subunit alpha-7;Importin subunit alpha-6	KPNA6;KPNA5	1.05179	0.000719666
Q96JB2	Conserved oligomeric Golgi complex subunit 3	COG3	1.05204	0.155533
H3BQS2;H3BQI4;I3L2Z5;A0A087WWR2;P56270-4;P56270-3;P56270;P56270-2;I3L411;H3BPU3;I3L4Y2;I3L0V8;I3L0M3	Myc-associated zinc finger protein	MAZ	1.05207	0.0841718
O14975-2;O14975;G3V1R7	Very long-chain acyl-CoA synthetase	SLC27A2	1.05249	0.0355566
Q5BJF2;Q86XC5;J3KTD1	Transmembrane protein 97	TMEM97	1.05283	0.107582
Q27J81-2;Q27J81;A0A0A0MQU1	Inverted formin-2	INF2	1.05367	0.0339514
O15371-2;O15371-3;O15371	Eukaryotic translation initiation factor 3 subunit D	EIF3D	1.0553	0.115921
P55084-2;P55084;F5GZQ3;B5MD38	Trifunctional enzyme subunit beta, mitochondrial;3-ketoacyl-CoA thiolase	HADHB	1.05546	0.0365597
F8WAU4;C9IZ01;Q96RP9;Q96RP9-2	Elongation factor G, mitochondrial	GFM1	1.05663	0.0987857
P06401-2;P06401-5;P06401;P06401-4;P06401-3	Progesterone receptor	PGR	1.05684	0.00473072
P35080;C9J712;C9JQ45;G5E9Q6;P35080-2;C9J0J7;C9J2N0	Profilin-2;Profilin	PFN2	1.05698	0.0452087
Q96I99;Q96I99-2;E9PDQ8;H0Y852	Succinyl-CoA ligase [GDP-forming] subunit beta, mitochondrial	SUCLG2	1.05771	0.0725602
P43304;P43304-2	Glycerol-3-phosphate dehydrogenase, mitochondrial	GPD2	1.05862	0.0201876
P08240-2;P08240	Signal recognition particle receptor subunit alpha	SRPR	1.05895	0.0940342
P60903	Protein S100-A10	S100A10	1.05907	0.0199748
P61981	14-3-3 protein gamma;14-3-3 protein gamma, N-terminally processed	YWHAG	1.05908	0.052385
Q96HS1;Q96HS1-2;F5GXG4	Serine/threonine-protein phosphatase PGAM5, mitochondrial	PGAM5	1.06131	0.0428236
Q9NZM1-6;Q9NZM1;Q9NZM1-2;Q9NZM1-3;Q9NZM1-5;H0YD14	Myoferlin	MYOF	1.06182	0.12715
Q96HW7;Q96HW7-2	Integrator complex subunit 4	INTS4	1.06215	0.10452
Q9Y446;Q9Y446-2	Plakophilin-3	PKP3	1.0622	0.327288
H0Y8R1;F5H5I6;H0YAK1;Q12849;Q12849-5	G-rich sequence factor 1	GRSF1	1.06253	0.195493
F5GXX5;P61803;F5H895	Dolichyl-diphosphooligosaccharide--protein glycosyltransferase subunit DAD1	DAD1	1.06264	0.00613211
Q9BSJ8;Q9BSJ8-2	Extended synaptotagmin-1	ESYT1	1.06388	0.0130205
Q9Y224;H0YJB9;G3V4C6	UPF0568 protein C14orf166	C14orf166	1.06394	0.0710385
P11586;F5H2F4	C-1-tetrahydrofolate synthase, cytoplasmic;Methylenetetrahydrofolate dehydrogenase;Methenyltetrahydrofolate cyclohydrolase;Formyltetrahydrofolate synthetase;C-1-tetrahydrofolate synthase, cytoplasmic, N-terminally processed	MTHFD1	1.06437	0.013585
Q96A33-2;Q96A33	Coiled-coil domain-containing protein 47	CCDC47	1.06449	0.0031649
P35268;K7EP65;K7EKS7;K7ELC4;K7EMH1;K7ERI7	60S ribosomal protein L22	RPL22	1.06458	0.169357
Q13636	Ras-related protein Rab-31	RAB31	1.06463	0.0458807
Q9H845;H0Y8Z9	Acyl-CoA dehydrogenase family member 9, mitochondrial	ACAD9	1.06506	0.0175557
D6REX3;O94979-6;O94979-3;O94979-10;O94979-4;O94979-9;O94979-2;O94979;O94979-8;D6RHZ5;H7BXG7;O94979-7;O94979-5;H0YAB3	Protein transport protein Sec31A	SEC31A	1.06753	0.0491838
Q5QPK2;H0Y368;O60762;Q5QPJ9	Dolichol-phosphate mannosyltransferase subunit 1	DPM1	1.06829	0.0304997
B0QY89;Q9Y262-2;Q9Y262;B0QY90	Eukaryotic translation initiation factor 3 subunit L	EIF3L	1.06853	0.0284327
P42345	Serine/threonine-protein kinase mTOR	MTOR	1.06856	0.0110527
P62917;E9PKZ0;E9PKU4;G3V1A1;E9PP36	60S ribosomal protein L8	RPL8	1.06864	0.0174885
P40939	Trifunctional enzyme subunit alpha, mitochondrial;Long-chain enoyl-CoA hydratase;Long chain 3-hydroxyacyl-CoA dehydrogenase	HADHA	1.06875	0.0228925
Q56VL3	OCIA domain-containing protein 2	OCIAD2	1.069	0.0547144
O76024	Wolframin	WFS1	1.06928	0.00176248
P31948;P31948-2;P31948-3	Stress-induced-phosphoprotein 1	STIP1	1.06972	0.0397014
Q04917;A2IDB2	14-3-3 protein eta	YWHAH	1.06997	0.0932176
O60502;O60502-4;O60502-2	Bifunctional protein NCOAT;Protein O-GlcNAcase;Histone acetyltransferase	MGEA5	1.07	0.0753781
A0A087WTA5;E7ERK9;Q9UI10-3;Q9UI10;Q9UI10-2	Translation initiation factor eIF-2B subunit delta	EIF2B4	1.07048	0.0314338
H0YF29;Q6P1X6;Q6P1X6-2	UPF0598 protein C8orf82	C8orf82	1.07059	0.00412518
Q9BVP2-2;Q9BVP2	Guanine nucleotide-binding protein-like 3	GNL3	1.07071	0.120902
Q9HD20;Q9HD20-2	Manganese-transporting ATPase 13A1	ATP13A1	1.07268	0.00529666
Q8TEX9;Q8TEX9-2;H0YN14	Importin-4	IPO4	1.07273	0.0344098
Q9H6S3;Q9H6S3-3	Epidermal growth factor receptor kinase substrate 8-like protein 2	EPS8L2	1.07298	0.0971761
P55060;P55060-3;P55060-4	Exportin-2	CSE1L	1.07326	0.0199111
P51659;E7ER27;E7EWE5;P51659-3;P51659-2;G5E9S2;E7ET17	Peroxisomal multifunctional enzyme type 2;(3R)-hydroxyacyl-CoA dehydrogenase;Enoyl-CoA hydratase 2	HSD17B4	1.07355	0.0306379
CON__P08779;P08779	Keratin, type I cytoskeletal 16	KRT16	1.07361	0.036615
P62701;Q8TD47	40S ribosomal protein S4, X isoform;40S ribosomal protein S4, Y isoform 2	RPS4X;RPS4Y2	1.07362	0.000203765
P05386	60S acidic ribosomal protein P1	RPLP1	1.07375	0.00639148
P52294	Importin subunit alpha-5;Importin subunit alpha-5, N-terminally processed	KPNA1	1.07403	0.0705496
P30153;B3KQV6;C9J9C1	Serine/threonine-protein phosphatase 2A 65 kDa regulatory subunit A alpha isoform	PPP2R1A	1.0744	0.00503611
P62263;E5RH77	40S ribosomal protein S14	RPS14	1.07443	0.0148631
P11387	DNA topoisomerase 1	TOP1	1.07457	0.303874
Q9NUQ8-2;Q9NUQ8	ATP-binding cassette sub-family F member 3	ABCF3	1.07472	0.321705
O94776;O94776-2	Metastasis-associated protein MTA2	MTA2	1.07484	0.109934
P37268;E9PNM1;P37268-2;P37268-5;P37268-3;P37268-4;E9PJG4	Squalene synthase	FDFT1	1.07544	0.0987668
P13010	X-ray repair cross-complementing protein 5	XRCC5	1.07565	0.0139809
Q9UH62	Armadillo repeat-containing X-linked protein 3	ARMCX3	1.07572	0.110757
O14773-2;O14773	Tripeptidyl-peptidase 1	TPP1	1.07668	0.00173778
B4DR61;P61619;P61619-3	Protein transport protein Sec61 subunit alpha isoform 1	SEC61A1	1.07751	0.0940673
P78347-2;P78347-4;P78347-3;P78347	General transcription factor II-I	GTF2I	1.07808	0.0307981
Q16850;Q16850-2	Lanosterol 14-alpha demethylase	CYP51A1	1.07891	0.0606984
O95340;O95340-2	Bifunctional 3-phosphoadenosine 5-phosphosulfate synthase 2;Sulfate adenylyltransferase;Adenylyl-sulfate kinase	PAPSS2	1.08026	0.0322579
O76027	Annexin A9	ANXA9	1.08068	0.417734
Q14008-2;Q14008;Q14008-3	Cytoskeleton-associated protein 5	CKAP5	1.08094	0.123606
O95456-2;O95456	Proteasome assembly chaperone 1	PSMG1	1.08127	0.0256703
P61011-2;P61011;G3V4F7	Signal recognition particle 54 kDa protein	SRP54	1.08132	0.0883361
P14868;P14868-2	Aspartate--tRNA ligase, cytoplasmic	DARS	1.08144	0.0338976
Q96HE7	ERO1-like protein alpha	ERO1L	1.08253	0.0400703
P49902-2;P49902	Cytosolic purine 5-nucleotidase	NT5C2	1.08304	0.0123243
P62424;Q5T8U2	60S ribosomal protein L7a	RPL7A	1.08337	0.0804217
O00186	Syntaxin-binding protein 3	STXBP3	1.08394	0.0896024
P52209;P52209-2;K7EM49;K7EMN2	6-phosphogluconate dehydrogenase, decarboxylating	PGD	1.08403	0.000814324
Q8IXI1;H3BST5	Mitochondrial Rho GTPase 2	RHOT2	1.08418	0.152065
C9J9K3;P08865;A6NE09	40S ribosomal protein SA	RPSA;RPSAP58	1.08454	0.0369651
K7EMM8;Q49A26-5;Q49A26-4;Q49A26-2;Q49A26;Q49A26-3	Putative oxidoreductase GLYR1	GLYR1	1.08528	0.163921
Q29RF7;Q29RF7-3	Sister chromatid cohesion protein PDS5 homolog A	PDS5A	1.08635	0.00347986
B1AHB1;P33992	DNA replication licensing factor MCM5	MCM5	1.08723	0.022872
P0CW22;P08708;H0YN88;A0A075B716	40S ribosomal protein S17-like;40S ribosomal protein S17	RPS17L;RPS17	1.0873	0.0437268
P49069	Calcium signal-modulating cyclophilin ligand	CAMLG	1.08738	0.0938082
C9JM82;B4DJ62;G3XAH0;Q99719;E7EPG2;E7EX32;Q99719-2;F8W9E5;E7EQM7	Septin-5	SEPT5	1.08782	0.114409
Q9NQT5;Q9NQT5-2	Exosome complex component RRP40	EXOSC3	1.08794	0.229607
A0A087WU53;Q9H0U3;Q9H0U3-2	Magnesium transporter protein 1	MAGT1	1.08861	0.0260116
K7ENG2;P26368-2;P26368	Splicing factor U2AF 65 kDa subunit	U2AF2	1.08895	0.0259777
Q9P0J1;Q9P0J1-2	[Pyruvate dehydrogenase [acetyl-transferring]]-phosphatase 1, mitochondrial	PDP1	1.08981	0.0627395
P43246;P43246-2;V9H019;E9PHA6;A0A087X078;A0A087X1E7	DNA mismatch repair protein Msh2	MSH2	1.08982	0.00464421
P36507	Dual specificity mitogen-activated protein kinase kinase 2	MAP2K2	1.09031	0.0970307
Q13363-2;Q13363;D6RAX2;E7ESU7;E7EPF8;E9PGB1	C-terminal-binding protein 1	CTBP1	1.09163	0.0484623
P51398-2;P51398-3;P51398;V9GZ03;V9GYL9;V9GYJ9	28S ribosomal protein S29, mitochondrial	DAP3	1.09208	0.0187613
Q02218;E9PDF2;E9PCR7;Q02218-2;E9PFG7	2-oxoglutarate dehydrogenase, mitochondrial	OGDH	1.09223	0.0120791
A0A0A0MRM8;Q9UM54-5;Q9UM54-2;Q9UM54-6;E7EW20;Q9UM54-4;Q9UM54-1;Q9UM54	Unconventional myosin-VI	MYO6	1.09236	0.00283502
Q96PK6;Q96PK6-2;F8WDX3;A0A0A0MSL8;B8ZZ74;Q96PK6-3;Q96PK6-4	RNA-binding protein 14	RBM14	1.09312	0.0786366
Q9UHQ9;H7C0R7	NADH-cytochrome b5 reductase 1	CYB5R1	1.09331	0.100786
R4GNH3;P17980;E9PM69;E9PKD5;E9PMD8;E9PN50	26S protease regulatory subunit 6A	PSMC3	1.09346	0.0260582
J3KTA4;P17844;P17844-2	Probable ATP-dependent RNA helicase DDX5	DDX5	1.09365	0.0398249
P20618	Proteasome subunit beta type-1	PSMB1	1.09525	0.423673
Q13162;H7C3T4	Peroxiredoxin-4	PRDX4	1.09535	0.0962913
P25205;P25205-2;J3KQ69	DNA replication licensing factor MCM3	MCM3	1.09604	0.00933519
Q969Z0;Q969Z0-2;C9J7P5	Protein TBRG4	TBRG4	1.09608	0.00120631
J3KQ48;Q9Y3E5	Peptidyl-tRNA hydrolase 2, mitochondrial	PTRH2	1.09674	0.000646411
A0A087WUL9;Q9UNM6;Q9UNM6-2;E9PL38;J3KNQ3;H0YD73	26S proteasome non-ATPase regulatory subunit 13	PSMD13	1.09701	0.153964
P23381;P23381-2	Tryptophan--tRNA ligase, cytoplasmic;T1-TrpRS;T2-TrpRS	WARS	1.09782	0.0534722
P18085;C9JAK5;C9JPM4;U3KQF2	ADP-ribosylation factor 4	ARF4	1.0981	0.00150918
P32969;H0Y9V9;D6RAN4;E7ESE0	60S ribosomal protein L9	RPL9	1.09837	0.108111
Q92797;A0A087WUE9	Symplekin	SYMPK	1.09838	0.0752094
K4DI93;Q13620-1;Q13620;Q13620-3	Cullin-4B	CUL4B	1.0986	0.097747
A0A087WZT2;Q6UX53	Methyltransferase-like protein 7B	METTL7B	1.0991	0.115
Q8TBP6	Solute carrier family 25 member 40	SLC25A40	1.09963	0.00277027
P54886-2;P54886	Delta-1-pyrroline-5-carboxylate synthase;Glutamate 5-kinase;Gamma-glutamyl phosphate reductase	ALDH18A1	1.10015	0.0282329
P53597	Succinyl-CoA ligase [ADP/GDP-forming] subunit alpha, mitochondrial	SUCLG1	1.10041	0.0272372
Q4ZG55;Q4ZG55-4	Protein GREB1	GREB1	1.10048	0.0842824
P42765;K7EME0	3-ketoacyl-CoA thiolase, mitochondrial	ACAA2	1.10128	0.394627
P46977;P46977-2	Dolichyl-diphosphooligosaccharide--protein glycosyltransferase subunit STT3A	STT3A	1.10166	0.000763777
H0YCH5;H0Y3P2;D3DQV9;P78344-2;P78344;H0YEC5;H0YD77	Eukaryotic translation initiation factor 4 gamma 2	EIF4G2	1.10173	0.143188
P27361;P27361-2;E9PQW4;P27361-3;E9PBK7;E9PJF0;B3KR49	Mitogen-activated protein kinase 3;Mitogen-activated protein kinase	MAPK3	1.10237	0.00449404
F2Z2Y4;O00764;O00764-3;O00764-2	Pyridoxal kinase	PDXK	1.10314	0.0608982
P28066;P28066-2	Proteasome subunit alpha type-5	PSMA5	1.10356	0.344974
CON__P05787;P05787;P05787-2;F8VUG2	Keratin, type II cytoskeletal 8	KRT8	1.10399	0.0161228
P62318-2;P62318	Small nuclear ribonucleoprotein Sm D3	SNRPD3	1.10424	0.00592326
J3KS22;Q7Z4W1;J3QS36;J3QS45;J3KRZ4;J3KSZ5;J3QL34	L-xylulose reductase	DCXR	1.10707	0.0928186
F8VXG7;Q99590-2;Q99590;A0A0A0MTP7	Protein SCAF11	SCAF11	1.10729	0.0612881
Q9BTZ2-8;Q9BTZ2-4;Q9BTZ2;F5GWZ1;Q9BTZ2-3;Q9BTZ2-7;Q9BTZ2-2;Q9BTZ2-5	Dehydrogenase/reductase SDR family member 4	DHRS4	1.10749	0.0718505
P11413;P11413-2;P11413-3;E9PD92	Glucose-6-phosphate 1-dehydrogenase	G6PD	1.10778	0.0292759
Q14974;Q14974-2;J3KTM9	Importin subunit beta-1	KPNB1	1.10789	0.0173735
Q96D53;Q96D53-2;M0R001	AarF domain-containing protein kinase 4	ADCK4	1.10803	0.107959
Q96K37;H7C1I0	Solute carrier family 35 member E1	SLC35E1	1.1082	0.0843985
Q96SI9;Q96SI9-2	Spermatid perinuclear RNA-binding protein	STRBP	1.10825	0.0535572
B4E1G1;Q9BUN8-2;Q9BUN8;E5RGY0	Derlin-1	DERL1	1.10847	0.0153073
P06744;A0A0A0MTS2;P06744-2;K7EQ48	Glucose-6-phosphate isomerase	GPI	1.10899	0.055734
Q5TA02;P78417-3;P78417;Q5TA01;P78417-2	Glutathione S-transferase omega-1	GSTO1	1.10927	0.0621131
P31947;P31947-2	14-3-3 protein sigma	SFN	1.1098	0.0343759
A6NNL5	Uncharacterized protein C15orf61	C15orf61	1.11001	0.0615718
P23919-2;P23919;G5E9E9;H7BZ20	Thymidylate kinase	DTYMK	1.11091	0.207961
Q15393	Splicing factor 3B subunit 3	SF3B3	1.11097	0.0166066
P52735-3;P52735-2;P52735	Guanine nucleotide exchange factor VAV2	VAV2	1.11178	0.0337303
Q9Y6Q5;Q9Y6Q5-2;K7EJJ1;K7EPR4	AP-1 complex subunit mu-2	AP1M2	1.11206	0.271785
Q96TA1-2;Q96TA1	Niban-like protein 1	FAM129B	1.11228	0.0754967
Q9BZZ5-2;G3V1C3;Q9BZZ5;Q9BZZ5-3;B4E283;Q9BZZ5-5;Q9BZZ5-1;H0YER7	Apoptosis inhibitor 5	API5	1.11276	0.0209661
O75616	GTPase Era, mitochondrial	ERAL1	1.11301	0.107976
Q9UHY1;F8W6G1	Nuclear receptor-binding protein	NRBP1	1.11328	0.0878023
Q58FF8	Putative heat shock protein HSP 90-beta 2	HSP90AB2P	1.11329	0.0398159
B4DFG0;P35659-2;P35659;D6RDA2	Protein DEK	DEK	1.11331	0.0154061
P20700;E9PBF6	Lamin-B1	LMNB1	1.11344	0.0351794
P48735;P48735-2	Isocitrate dehydrogenase [NADP], mitochondrial	IDH2	1.11372	0.0101035
O75489	NADH dehydrogenase [ubiquinone] iron-sulfur protein 3, mitochondrial	NDUFS3	1.11485	0.139438
Q92947;Q92947-2	Glutaryl-CoA dehydrogenase, mitochondrial	GCDH	1.11522	0.0527517
E9PKG1;H7C2I1;Q99873-3;Q99873-2;Q99873-4;Q99873;E9PIX6;E9PQ98;A0A087X1W2	Protein arginine N-methyltransferase 1	PRMT1	1.11551	0.034748
O95674	Phosphatidate cytidylyltransferase 2	CDS2	1.11597	0.125473
B4DLR8;H3BRK3;P15559-3;P15559-2;P15559;H3BNV2	NAD(P)H dehydrogenase [quinone] 1	NQO1	1.11647	0.0402277
P33176	Kinesin-1 heavy chain	KIF5B	1.11765	0.064337
P63000;P63000-2;P60763	Ras-related C3 botulinum toxin substrate 1;Ras-related C3 botulinum toxin substrate 3	RAC1;RAC3	1.11815	0.134287
Q9Y305-3;Q9Y305-2;Q9Y305;Q9Y305-4;H7C5Q2	Acyl-coenzyme A thioesterase 9, mitochondrial	ACOT9	1.11932	0.0326765
P49448;P00367;P00367-3	Glutamate dehydrogenase 2, mitochondrial;Glutamate dehydrogenase 1, mitochondrial	GLUD2;GLUD1	1.1194	0.405836
Q9P2X0;Q9P2X0-2	Dolichol-phosphate mannosyltransferase subunit 3	DPM3	1.12006	0.0203909
Q9H0A0;Q9H0A0-2;A0A087WV29	N-acetyltransferase 10	NAT10	1.12047	0.0565124
F5GZS6;J3KPF3;P08195-2;P08195-3;P08195;P08195-4	4F2 cell-surface antigen heavy chain	SLC3A2	1.12119	0.204538
R4GMW7;A6NHQ2	rRNA/tRNA 2-O-methyltransferase fibrillarin-like protein 1	FBLL1	1.12264	0.0077086
H0Y380;H0Y4H1;H0Y7Z9;H0Y6Z7;P10586-2;P10586	Receptor-type tyrosine-protein phosphatase F	PTPRF	1.12268	0.0137242
P08238	Heat shock protein HSP 90-beta	HSP90AB1	1.12467	0.0173942
O75534-2;O75534;O75534-3;O75534-4;E9PLT0	Cold shock domain-containing protein E1	CSDE1	1.12493	0.0128756
P34897-3;P34897;P34897-2;G3V5L0	Serine hydroxymethyltransferase, mitochondrial	SHMT2	1.12497	0.0773313
P62269	40S ribosomal protein S18	RPS18	1.12607	0.248321
J3QT28;O43684-2;O43684	Mitotic checkpoint protein BUB3	BUB3	1.12607	0.0284772
P61020;F8VUA5;P61020-2	Ras-related protein Rab-5B	RAB5B	1.12687	0.00354675
J3QLD9;E7EMK3;Q14254	Flotillin-2	FLOT2	1.12779	0.743877
Q9H9B4;D6RFI0	Sideroflexin-1	SFXN1	1.12857	0.0641286
Q9NTI5-2;Q9NTI5	Sister chromatid cohesion protein PDS5 homolog B	PDS5B	1.12861	0.0016032
Q9UHB9;Q9UHB9-4;Q9UHB9-2;Q9UHB9-3	Signal recognition particle subunit SRP68	SRP68	1.12884	0.0350248
Q9H330-2;Q9H330;Q9H330-4;F8WBJ7;H7C0G1	Transmembrane protein 245	TMEM245	1.13163	0.0716542
M0QZR4;Q92888-2;Q92888;Q92888-3;Q92888-4;M0QYS3;M0QYC1	Rho guanine nucleotide exchange factor 1	ARHGEF1	1.13201	0.0877553
Q9Y320-2;Q9Y320;E9PSF0;E9PRL5;H3BSU7;E9PLR1;G3V155	Thioredoxin-related transmembrane protein 2	TMX2;TMX2-CTNND1	1.13219	0.154433
P68032;P63267;P68133;P62736;Q5T8M8;Q5T8M7;A6NL76;P63267-2	Actin, alpha cardiac muscle 1;Actin, gamma-enteric smooth muscle;Actin, alpha skeletal muscle;Actin, aortic smooth muscle	ACTC1;ACTG2;ACTA1;ACTA2	1.13296	0.0284272
P37802;X6RJP6;P37802-2	Transgelin-2	TAGLN2	1.13409	0.00623872
H0YMB3;H0YLV5;A0A087WWM4;F8WAN9;H0YNJ6;Q9P2T1-3;Q9P2T1;Q9P2T1-2;H0YNS9;H0YLB8	GMP reductase;GMP reductase 2	GMPR2	1.13695	0.484971
Q9BV86;Q9BV86-2	N-terminal Xaa-Pro-Lys N-methyltransferase 1;N-terminal Xaa-Pro-Lys N-methyltransferase 1, N-terminally processed	NTMT1	1.13761	0.048776
Q00325-2;Q00325;F8VVM2	Phosphate carrier protein, mitochondrial	SLC25A3	1.13881	0.0418256
P49368;B4DUR8;P49368-2	T-complex protein 1 subunit gamma	CCT3	1.13929	0.00528653
Q8TB61-3;Q8TB61-2;Q8TB61;B4DDM2;Q8TB61-4	Adenosine 3-phospho 5-phosphosulfate transporter 1	SLC35B2	1.14019	0.12545
P04792	Heat shock protein beta-1	HSPB1	1.14148	0.00966459
Q8IYI6	Exocyst complex component 8	EXOC8	1.14165	0.0152608
H0YIK6;F8VSC5;Q6P3W7	SCY1-like protein 2	SCYL2	1.14206	0.0560435
P51149;C9J592;C9J8S3;C9IZZ0	Ras-related protein Rab-7a	RAB7A	1.14285	0.021958
Q08J23-2;Q08J23;Q08J23-3	tRNA (cytosine(34)-C(5))-methyltransferase	NSUN2	1.14359	0.00677831
H3BU82;F8VZ44;Q9NRG9-2;Q9NRG9	Aladin	AAAS	1.14435	0.26827
P38919	Eukaryotic initiation factor 4A-III;Eukaryotic initiation factor 4A-III, N-terminally processed	EIF4A3	1.14456	0.115296
Q86VP6;Q86VP6-2	Cullin-associated NEDD8-dissociated protein 1	CAND1	1.14502	0.00532127
P31040;D6RFM5;P31040-2;A0A087X1I3;P31040-3	Succinate dehydrogenase [ubiquinone] flavoprotein subunit, mitochondrial	SDHA	1.14582	0.0154464
P05783;F8VZY9	Keratin, type I cytoskeletal 18	KRT18	1.146	0.0622207
O00148;O00148-2;B1Q2N1;K7EQN7	ATP-dependent RNA helicase DDX39A	DDX39A;DDX39	1.1462	0.0121503
Q9Y678	Coatomer subunit gamma-1	COPG1	1.14818	0.0412789
Q96AB3;K7EKW4;Q96AB3-2;K7ENV7;Q96AB3-3	Isochorismatase domain-containing protein 2, mitochondrial	ISOC2	1.14885	0.0592223
H0Y8E6;P49736	DNA replication licensing factor MCM2	MCM2	1.14928	0.166363
P63261	Actin, cytoplasmic 2;Actin, cytoplasmic 2, N-terminally processed	ACTG1	1.14949	0.00147623
O95994;B5MC07;C9J3E2;H7C3Z9	Anterior gradient protein 2 homolog	AGR2	1.14989	0.0139301
Q8WX92	Negative elongation factor B	NELFB	1.15056	0.147023
Q9H936;E9PJH7;K4DIA8;K4DIA2;K4DIB0;K4DIB2;E9PQ36;K4DIB8;E9PI74;K4DIB3	Mitochondrial glutamate carrier 1	SLC25A22	1.15058	0.190263
Q9H993;F5GZY1	UPF0364 protein C6orf211	C6orf211	1.15129	0.103641
Q96BM9	ADP-ribosylation factor-like protein 8A	ARL8A	1.15165	0.00354502
P35606-2;P35606	Coatomer subunit beta	COPB2	1.15181	0.0511414
P61088;F8VQQ8;F8VSD4;F8VV71	Ubiquitin-conjugating enzyme E2 N	UBE2N	1.15258	0.0511158
Q6DD88;F5H6I7	Atlastin-3	ATL3	1.15357	0.0035098
P12004	Proliferating cell nuclear antigen	PCNA	1.15367	0.00507265
P40429;M0QYS1;Q8J015	60S ribosomal protein L13a	RPL13A;RPL13a	1.15468	0.00126332
Q8WVQ1-3;Q8WVQ1	Soluble calcium-activated nucleotidase 1	CANT1	1.15524	0.153034
F8WF48;F8WCJ7;Q99442	Translocation protein SEC62	SEC62	1.15555	0.0915913
O14980	Exportin-1	XPO1	1.15664	0.0223871
P40227;P40227-2	T-complex protein 1 subunit zeta	CCT6A	1.15743	0.114819
Q9Y5L0-3;Q9Y5L0;C9J7E5;Q9Y5L0-1;E9PFH4;Q9Y5L0-5	Transportin-3	TNPO3	1.1584	0.0179314
CON__P08727;P08727	Keratin, type I cytoskeletal 19	KRT19	1.15922	0.0247852
A0A087WXQ8;A0A087WY10;A0A087WUL2;P49720	Proteasome subunit beta type-3	PSMB3	1.15968	0.127798
H3BPC4;H3BQQ9;B0QYN7;P63279	SUMO-conjugating enzyme UBC9	UBE2I	1.16141	0.0153929
O60701;O60701-2;O60701-3	UDP-glucose 6-dehydrogenase	UGDH	1.16182	0.0515475
P38117;P38117-2	Electron transfer flavoprotein subunit beta	ETFB	1.16352	0.00881618
P09429;Q5T7C4;Q5T7C6	High mobility group protein B1	HMGB1	1.16417	0.0149297
Q96MW5;H3BQV3	Conserved oligomeric Golgi complex subunit 8	COG8	1.16544	0.174053
P53007;B4DP62	Tricarboxylate transport protein, mitochondrial	SLC25A1	1.16613	0.0351579
Q9NQE9	Histidine triad nucleotide-binding protein 3	HINT3	1.16618	0.126241
Q99643-5;Q99643-3;Q99643	Succinate dehydrogenase cytochrome b560 subunit, mitochondrial	SDHC	1.16657	0.0876949
P17931;G3V3R6	Galectin-3;Galectin	LGALS3	1.16687	0.107176
O75439;G3V0E4	Mitochondrial-processing peptidase subunit beta	PMPCB	1.16719	0.0788689
Q5JR08;P08134;E9PQH6;Q5JR07;Q5JR05	Rho-related GTP-binding protein RhoC	RHOC	1.16822	0.0245061
Q13247-3;Q13247	Serine/arginine-rich splicing factor 6	SRSF6	1.16833	0.00964192
P53618;E9PP73	Coatomer subunit beta	COPB1	1.16876	0.0311299
P49841;P49841-2	Glycogen synthase kinase-3 beta	GSK3B	1.16921	0.00979192
Q9P035;H3BS72;H3BPZ1;Q9P035-2	Very-long-chain (3R)-3-hydroxyacyl-CoA dehydratase 3	PTPLAD1	1.16942	0.0449706
Q9NZ01	Very-long-chain enoyl-CoA reductase	TECR	1.16971	0.0270048
O95470	Sphingosine-1-phosphate lyase 1	SGPL1	1.17015	0.0157609
Q9NSE4	Isoleucine--tRNA ligase, mitochondrial	IARS2	1.17028	0.19677
O94826	Mitochondrial import receptor subunit TOM70	TOMM70A	1.17064	0.146379
P11177-2;P11177;P11177-3;C9J634	Pyruvate dehydrogenase E1 component subunit beta, mitochondrial	PDHB	1.17079	0.0559985
O00232;O00232-2	26S proteasome non-ATPase regulatory subunit 12	PSMD12	1.17081	0.690108
P49207	60S ribosomal protein L34	RPL34	1.17086	0.0203153
Q15437;Q5QPE2	Protein transport protein Sec23B	SEC23B	1.17154	0.258402
G3V0I5;P49821-2;P49821;B4DE93;E9PMX3	NADH dehydrogenase [ubiquinone] flavoprotein 1, mitochondrial	NDUFV1	1.17207	0.0747221
P09874	Poly [ADP-ribose] polymerase 1	PARP1	1.17233	0.112828
P54920;M0R0Y2;M0R2M1	Alpha-soluble NSF attachment protein	NAPA	1.17239	0.0581655
Q8NBU5;Q8NBU5-2	ATPase family AAA domain-containing protein 1	ATAD1	1.1735	0.0871349
Q96NB2	Sideroflexin-2	SFXN2	1.17371	0.0382521
P50991;P50991-2	T-complex protein 1 subunit delta	CCT4	1.17397	0.0192445
Q00839-2;Q00839	Heterogeneous nuclear ribonucleoprotein U	HNRNPU	1.17408	0.00440567
P41240;H3BUM9	Tyrosine-protein kinase CSK	CSK	1.17435	0.101014
P23526;P23526-2	Adenosylhomocysteinase	AHCY	1.17512	0.106203
Q8NF37	Lysophosphatidylcholine acyltransferase 1	LPCAT1	1.17588	0.0169029
Q16401;Q16401-2	26S proteasome non-ATPase regulatory subunit 5	PSMD5	1.17629	0.260124
Q9P0H9;O15258;Q5T092;A0A0A0MR06;Q5T091	Protein RER1	RER1	1.17677	0.0299535
Q9Y5Y2;B7Z6P0;H3BQR2	Cytosolic Fe-S cluster assembly factor NUBP2	NUBP2	1.17814	0.213693
P49756	RNA-binding protein 25	RBM25	1.17903	0.0301569
R4GMR5;P48556;K7EJR3;K7EJC1	26S proteasome non-ATPase regulatory subunit 8	PSMD8	1.18066	0.0348189
Q86U38;Q86U38-2	Nucleolar protein 9	NOP9	1.18074	0.0362998
O14787-2;O14787;A0A075B780	Transportin-2	TNPO2	1.18134	0.0223176
P84077;P61204;F5H423;P61204-2	ADP-ribosylation factor 1;ADP-ribosylation factor 3	ARF1;ARF3	1.18231	0.0177304
P30044-2;P30044;P30044-3;P30044-4	Peroxiredoxin-5, mitochondrial	PRDX5	1.18247	0.00338135
P13667	Protein disulfide-isomerase A4	PDIA4	1.18421	0.155007
P62937;F8WE65;C9J5S7;P62937-2	Peptidyl-prolyl cis-trans isomerase A;Peptidyl-prolyl cis-trans isomerase A, N-terminally processed;Peptidyl-prolyl cis-trans isomerase	PPIA	1.18496	0.056658
P51991	Heterogeneous nuclear ribonucleoprotein A3	HNRNPA3	1.18529	0.0123178
Q9Y6B6;D6RD69;Q9H029;D6R9R5	GTP-binding protein SAR1b	SAR1B;DKFZp434B2017	1.18538	0.483951
Q9Y3I0	tRNA-splicing ligase RtcB homolog	RTCB	1.18748	0.0721756
A0A087WUL0;Q3LXA3;H0YCY6;Q3LXA3-2;I3L252	Bifunctional ATP-dependent dihydroxyacetone kinase/FAD-AMP lyase (cyclizing);ATP-dependent dihydroxyacetone kinase;FAD-AMP lyase (cyclizing)	DAK	1.18808	0.098621
Q9Y6C9	Mitochondrial carrier homolog 2	MTCH2	1.18825	0.0288651
O94874;O94874-2;O94874-3	E3 UFM1-protein ligase 1	UFL1	1.18843	0.00418446
P11172;E9PFD2;P11172-3	Uridine 5-monophosphate synthase;Orotate phosphoribosyltransferase;Orotidine 5-phosphate decarboxylase	UMPS	1.18922	0.0100699
Q9H3U1-2;Q9H3U1	Protein unc-45 homolog A	UNC45A	1.1896	0.0336588
P06748-2;P06748;P06748-3	Nucleophosmin	NPM1	1.18976	0.00309289
P63208;E5RJR5;E7ERH2;F8W8N3;P63208-2	S-phase kinase-associated protein 1	SKP1	1.19017	0.0200997
O43747;O43747-2	AP-1 complex subunit gamma-1	AP1G1	1.19028	0.0359381
Q9NVI1;Q9NVI1-1;Q9NVI1-2;F8W7R3;H3BP78	Fanconi anemia group I protein	FANCI	1.1905	0.0718846
P61106;X6RFL8	Ras-related protein Rab-14	RAB14	1.19091	0.0638713
P41252;J3KR24;A0A0A0MSX9	Isoleucine--tRNA ligase, cytoplasmic	IARS	1.19148	0.0742491
O75874;C9J4N6	Isocitrate dehydrogenase [NADP] cytoplasmic	IDH1	1.19168	0.152303
P00558;P00558-2	Phosphoglycerate kinase 1	PGK1	1.19221	0.0219467
Q8WVM8-2;Q8WVM8-3;Q8WVM8	Sec1 family domain-containing protein 1	SCFD1	1.19223	0.0393581
O76031	ATP-dependent Clp protease ATP-binding subunit clpX-like, mitochondrial	CLPX	1.19297	0.019148
P55072	Transitional endoplasmic reticulum ATPase	VCP	1.1931	0.0704268
Q14690	Protein RRP5 homolog	PDCD11	1.19367	0.0207719
P62995-3;P62995;H7C2L4;H7BXF3	Transformer-2 protein homolog beta	TRA2B	1.19532	0.19967
Q10567-3;Q10567-2;Q10567;Q10567-4;C9J1E7	AP-1 complex subunit beta-1	AP1B1	1.19659	0.0468609
J3QLS3;Q9Y2R9;J3QQS1;J3KSI8;J3QKW2	28S ribosomal protein S7, mitochondrial	MRPS7	1.19688	0.244852
Q10713;Q10713-2	Mitochondrial-processing peptidase subunit alpha	PMPCA	1.19718	0.0258979
F8W1A4;P54819-2;P54819;P54819-5;F8VY04;P54819-6;P54819-3;F8VZG5;P54819-4;G3V213	Adenylate kinase 2, mitochondrial;Adenylate kinase 2, mitochondrial;Adenylate kinase 2, mitochondrial, N-terminally processed	AK2	1.19727	0.0462464
Q96BW9-3;Q96BW9;Q96BW9-2	Phosphatidate cytidylyltransferase, mitochondrial	TAMM41	1.19731	0.011829
Q9H9J2	39S ribosomal protein L44, mitochondrial	MRPL44	1.19795	0.0264685
P05023-4;P05023;P05023-3;P05023-2	Sodium/potassium-transporting ATPase subunit alpha-1	ATP1A1	1.2003	0.0109408
F5H4B6;Q8IZ83-3;Q8IZ83	Aldehyde dehydrogenase family 16 member A1	ALDH16A1	1.20106	0.020204
P26640	Valine--tRNA ligase	VARS	1.20153	0.0730479
Q5JRX3;Q5JRX3-2;Q5JRX3-3;A0A0A0MRX9	Presequence protease, mitochondrial	PITRM1	1.20171	0.227031
P46379-2;P46379;P46379-3;P46379-5;P46379-4	Large proline-rich protein BAG6	BAG6	1.20221	0.0020133
P09467	Fructose-1,6-bisphosphatase 1	FBP1	1.20286	0.0312038
Q13011;M0R248	Delta(3,5)-Delta(2,4)-dienoyl-CoA isomerase, mitochondrial	ECH1	1.20289	0.251707
O75955-2;O75955;A2AB09	Flotillin-1	FLOT1	1.20364	0.0171369
P49458;E9PE20;P49458-2	Signal recognition particle 9 kDa protein	SRP9	1.2037	0.141656
Q92973-2;Q92973;Q92973-3	Transportin-1	TNPO1	1.20409	0.000943178
E7EX17;P23588;F8W0K0;F8VSC7;F8VP89;F8VX11;F8VYE9;P23588-2	Eukaryotic translation initiation factor 4B	EIF4B	1.20466	0.0443921
Q9Y673-2;Q9Y673	Dolichyl-phosphate beta-glucosyltransferase	ALG5	1.20567	0.1946
P10620;F5H7F6;F5H6X2;P10620-2	Microsomal glutathione S-transferase 1	MGST1	1.20727	0.150587
P18124;A8MUD9	60S ribosomal protein L7	RPL7	1.20754	0.0594721
P84103-2;P84103;A0A087X2D0	Serine/arginine-rich splicing factor 3	SRSF3	1.20976	0.00466722
F5H6E2;O00159-2;O00159-3;O00159	Unconventional myosin-Ic	MYO1C	1.20979	0.0652804
Q15046;Q15046-2	Lysine--tRNA ligase	KARS	1.21093	0.0369472
E9PSG0;O75052-3;O75052	Carboxyl-terminal PDZ ligand of neuronal nitric oxide synthase protein	NOS1AP	1.21157	0.168416
B9A067;Q16891-3;Q16891-2;Q16891-4;Q16891;H7C463;C9J406	MICOS complex subunit MIC60	IMMT	1.21173	0.0165273
P61019-2;P61019;H7C125;E9PKL7;Q5HYI5;Q8WUD1	Ras-related protein Rab-2A;Ras-related protein Rab-2B	RAB2A;DKFZp313C1541;RAB2B	1.21182	0.10379
Q9UMR2;F6QDS0;H3BQK0;Q9UMR2-2;Q9NUU7;I3L0H8;Q9UMR2-4;Q9UMR2-3;I3L352;Q9NUU7-2	ATP-dependent RNA helicase DDX19B;ATP-dependent RNA helicase DDX19A	DDX19B;DDX19A	1.21274	0.0512768
Q9H4A6	Golgi phosphoprotein 3	GOLPH3	1.21313	0.0575966
P51553;D3DWV9;P51553-2;G5E9Q7;E7EQB8;E9PF84;H7C1W2	Isocitrate dehydrogenase [NAD] subunit gamma, mitochondrial	IDH3G;hCG_2004980	1.21352	0.0354102
Q05639	Elongation factor 1-alpha 2	EEF1A2	1.21436	0.0176519
G3V5T0;A0A0A0MR33;G3V4T6;G3V267;O43708;O43708-3;O43708-2	Maleylacetoacetate isomerase	GSTZ1	1.21503	0.0856056
P22695;H3BRG4;H3BSJ9	Cytochrome b-c1 complex subunit 2, mitochondrial	UQCRC2	1.21596	0.0491607
Q13263;Q13263-2	Transcription intermediary factor 1-beta	TRIM28	1.21652	0.0352512
Q8IWA5-3;Q8IWA5;Q8IWA5-2;K7ESF5	Choline transporter-like protein 2	SLC44A2	1.2176	0.218521
P28331;P28331-2;B4DJ81;P28331-3;P28331-4;P28331-5	NADH-ubiquinone oxidoreductase 75 kDa subunit, mitochondrial	NDUFS1	1.2176	0.0144763
B5MDF5;P62826;J3KQE5;F5H018;H0YFC6	GTP-binding nuclear protein Ran	RAN	1.21874	0.00646968
Q8NFW8;Q8NFW8-2	N-acylneuraminate cytidylyltransferase	CMAS	1.21877	0.354693
P31939;P31939-2	Bifunctional purine biosynthesis protein PURH;Phosphoribosylaminoimidazolecarboxamide formyltransferase;IMP cyclohydrolase	ATIC	1.21962	0.156494
A0A087WTX2;Q92504	Zinc transporter SLC39A7	SLC39A7	1.2198	0.0662593
Q07021;I3L3Q7;I3L3B0	Complement component 1 Q subcomponent-binding protein, mitochondrial	C1QBP	1.22171	0.107884
Q00059;H7BYN3;Q00059-2	Transcription factor A, mitochondrial	TFAM	1.22175	0.212204
P30043;M0R192	Flavin reductase (NADPH)	BLVRB	1.22211	0.109175
E7EX73;E9PGM1;E7EUU4;Q04637-7;Q04637-8;Q04637-6;Q04637-5;Q04637-4;Q04637-3;Q04637;Q04637-9;A0A0A0MR52;C9JF13	Eukaryotic translation initiation factor 4 gamma 1	EIF4G1	1.22286	0.0370766
P84085;C9J1Z8	ADP-ribosylation factor 5	ARF5	1.22293	0.04541
Q16555-2;Q16555	Dihydropyrimidinase-related protein 2	DPYSL2	1.22316	0.0889046
P05141	ADP/ATP translocase 2;ADP/ATP translocase 2, N-terminally processed	SLC25A5	1.22387	0.0247788
O94925-3	Glutaminase kidney isoform, mitochondrial	GLS	1.22415	0.0745444
P53004	Biliverdin reductase A	BLVRA	1.22513	0.0212126
P26196	Probable ATP-dependent RNA helicase DDX6	DDX6	1.22538	0.00179437
P24539;Q5QNZ2	ATP synthase F(0) complex subunit B1, mitochondrial	ATP5F1	1.22598	0.0106807
Q9BXW9;Q9BXW9-1;Q9BXW9-3;H7BZJ7	Fanconi anemia group D2 protein	FANCD2	1.22914	0.219879
Q96KC8	DnaJ homolog subfamily C member 1	DNAJC1	1.22949	0.140063
P21964-2;P21964;E7EMS6	Catechol O-methyltransferase	COMT	1.22983	0.06815
Q969X5-2;Q969X5	Endoplasmic reticulum-Golgi intermediate compartment protein 1	ERGIC1	1.23199	0.0108287
P62140;E7ETD8;C9J9S3;C9JP48	Serine/threonine-protein phosphatase PP1-beta catalytic subunit;Serine/threonine-protein phosphatase	PPP1CB	1.23236	0.0430794
O60664;O60664-4;O60664-3;K7ERZ3;O60664-2	Perilipin-3	PLIN3	1.23272	0.0327828
Q9HAV4	Exportin-5	XPO5	1.23294	0.0145424
P35221;P35221-2;G3XAM7;P35221-3	Catenin alpha-1	CTNNA1	1.23562	0.0235415
Q96N66;Q96N66-2;Q96N66-3	Lysophospholipid acyltransferase 7	MBOAT7	1.2357	0.0357883
K7EKE6;P36776-3;P36776-2;P36776;K7EJE8	Lon protease homolog, mitochondrial	LONP1	1.2361	0.192522
Q92621	Nuclear pore complex protein Nup205	NUP205	1.23744	0.142153
P14866;M0QXS5;P14866-2	Heterogeneous nuclear ribonucleoprotein L	HNRNPL	1.23746	0.0444525
Q53GQ0;E9PI21	Estradiol 17-beta-dehydrogenase 12	HSD17B12	1.23931	0.0636339
E7EU94;E7ESX0;E7EN72;E7ESA8;E7EVX8;Q8WWY3-2;Q8WWY3;Q8WWY3-3	U4/U6 small nuclear ribonucleoprotein Prp31	PRPF31	1.24073	0.0741701
Q12874	Splicing factor 3A subunit 3	SF3A3	1.24215	0.153738
P40938;P40938-2	Replication factor C subunit 3	RFC3	1.24228	0.00910085
P23786	Carnitine O-palmitoyltransferase 2, mitochondrial	CPT2	1.24236	0.296584
O95716;P20336	Ras-related protein Rab-3D;Ras-related protein Rab-3A	RAB3D;RAB3A	1.24306	0.153353
P52701;P52701-4;P52701-3;A0A087WWJ1;P52701-2	DNA mismatch repair protein Msh6	MSH6	1.24328	0.164243
O60783	28S ribosomal protein S14, mitochondrial	MRPS14	1.24456	0.398675
P49748-2;P49748;P49748-3	Very long-chain specific acyl-CoA dehydrogenase, mitochondrial	ACADVL	1.24519	0.0686264
P02545;P02545-6;P02545-3;P02545-5;P02545-4	Prelamin-A/C;Lamin-A/C	LMNA	1.24735	0.0130803
Q71DI3	Histone H3.2	HIST2H3A	1.24749	0.054584
A0A087WYT3;Q15185-3;Q15185-4;Q15185	Prostaglandin E synthase 3	PTGES3	1.25079	0.0244876
Q7Z7H8;Q7Z7H8-2	39S ribosomal protein L10, mitochondrial	MRPL10	1.25168	0.336504
P51148;P51148-2;K7ERI8;K7ERQ8	Ras-related protein Rab-5C	RAB5C	1.25202	0.0730985
Q5VT52-3;Q5VT52;Q5VT52-5;Q5VT52-2	Regulation of nuclear pre-mRNA domain-containing protein 2	RPRD2	1.25244	0.150376
O95833;Q5SQ17	Chloride intracellular channel protein 3	CLIC3	1.25371	0.337628
Q9UBX3;Q9UBX3-2;B4DLN1;F6RGN5	Mitochondrial dicarboxylate carrier	SLC25A10;MRPL12	1.25564	0.0178356
P33993;P33993-3	DNA replication licensing factor MCM7	MCM7	1.25948	0.0703761
P12236;I7HJJ0	ADP/ATP translocase 3;ADP/ATP translocase 3, N-terminally processed	SLC25A6	1.25994	0.0988558
P62837;D6RFM0;D6RAH7;H9KV45;A0A0A0MQU3;A0A087WY85;P62837-2;P61077;P61077-2;P61077-3;D6RAW0	Ubiquitin-conjugating enzyme E2 D2;Ubiquitin-conjugating enzyme E2 D3	UBE2D2;UBE2D3	1.26073	0.228251
Q6ZT07	TBC1 domain family member 9	TBC1D9	1.26157	0.154112
Q6P9B9	Integrator complex subunit 5	INTS5	1.26163	0.0982724
P42704	Leucine-rich PPR motif-containing protein, mitochondrial	LRPPRC	1.26211	0.0167926
C9J8Q5;P51649;P51649-2	Succinate-semialdehyde dehydrogenase, mitochondrial	ALDH5A1	1.26284	0.0671812
Q8NBM4;X6R5E5;Q8NBM4-4;Q8NBM4-3;Q8NBM4-2	Ubiquitin-associated domain-containing protein 2	UBAC2	1.26294	0.252762
M0QXU7;O43615	Mitochondrial import inner membrane translocase subunit TIM44	TIMM44	1.26334	0.156693
Q15084-3;Q15084;Q15084-4;Q15084-5;Q15084-2	Protein disulfide-isomerase A6	PDIA6	1.2637	0.129168
Q5U3C3;Q9H617;Q5U3C3-2	Transmembrane protein 164	TMEM164;RP13-360B22.2	1.26384	0.134674
J3QRV5;Q6P1M3-2;Q6P1M3	Lethal(2) giant larvae protein homolog 2	SPATS2;LLGL2	1.2639	0.0665292
Q13404;Q13404-7;Q13404-2;Q13404-1;G3V2F7;Q13404-8;A0A0A0MSL3;Q13404-6;Q15819;G3V113	Ubiquitin-conjugating enzyme E2 variant 1;Ubiquitin-conjugating enzyme E2 variant 2	UBE2V1;UBE2V2	1.26472	0.149122
Q9UBF2;Q9UBF2-2	Coatomer subunit gamma-2	COPG2	1.265	0.128332
O14745;J3QRP6	Na(+)/H(+) exchange regulatory cofactor NHE-RF1	SLC9A3R1	1.2655	0.0740689
Q96G23;Q5SZE1;Q5SZE3;H0YKH6;Q5SZE4;H0YNU7;Q5SZE2	Ceramide synthase 2	CERS2	1.26551	0.0304651
Q6QHC5	Sphingolipid delta(4)-desaturase/C4-hydroxylase DES2	DEGS2	1.26728	0.00151035
Q8WUY1	Protein THEM6	THEM6	1.2677	0.0321828
Q9BVI4;F5H303	Nucleolar complex protein 4 homolog	NOC4L	1.26896	0.14523
Q6P1M0	Long-chain fatty acid transport protein 4	SLC27A4	1.26912	0.0247668
O14521-2;O14521	Succinate dehydrogenase [ubiquinone] cytochrome b small subunit, mitochondrial	SDHD	1.2696	0.239116
Q86Y56;Q86Y56-2;H0Y650	HEAT repeat-containing protein 2	HEATR2	1.27169	0.139163
P41250	Glycine--tRNA ligase	GARS	1.27554	0.0626367
Q9NP72;Q9NP72-2;A0A087X163;H0Y6T8;Q5W0J0;Q9NP72-3	Ras-related protein Rab-18	RAB18	1.27636	0.0180031
P62820;E7END7;P62820-2	Ras-related protein Rab-1A	RAB1A	1.2765	0.0583894
Q9NYH9	U3 small nucleolar RNA-associated protein 6 homolog	UTP6	1.27809	0.0175786
Q9Y5P6;Q9Y5P6-2	Mannose-1-phosphate guanyltransferase beta	GMPPB	1.27891	0.0851186
Q5VV89;O14880;Q5VV87	Microsomal glutathione S-transferase 3	MGST3	1.28006	0.102339
P41743	Protein kinase C iota type	PRKCI	1.28027	0.0107204
Q9H583;Q5T3Q7	HEAT repeat-containing protein 1;HEAT repeat-containing protein 1, N-terminally processed	HEATR1	1.28054	0.0233717
O43929;O43929-2;O43929-3	Origin recognition complex subunit 4	ORC4	1.28141	0.278027
A6NNI4;G8JLH6;P21926	CD9 antigen	CD9	1.28257	0.0379846
Q96KG9-2;E9PS17;E9PK59;Q96KG9-5;Q96KG9-3;Q96KG9-4;Q96KG9-6;Q96KG9;E9PPN3	N-terminal kinase-like protein	SCYL1	1.284	0.0118904
K7EQ55;K7EK33;Q96EP5-2;Q96EP5;K7EQ02	DAZ-associated protein 1	DAZAP1	1.28548	0.0163339
Q9NR31;Q9NR31-2;Q5SQT8	GTP-binding protein SAR1a	SAR1A	1.28585	0.0386929
P11766;D6RFE4	Alcohol dehydrogenase class-3	ADH5	1.28753	0.940863
A0A087WXS7;O43681;K7ERW9	ATPase ASNA1	ASNA1	1.28783	0.0525304
P62633-2;P62633;P62633-7;P62633-3;P62633-8;P62633-5;P62633-4;P62633-6	Cellular nucleic acid-binding protein	CNBP	1.2881	0.0348089
O43172-2;O43172	U4/U6 small nuclear ribonucleoprotein Prp4	PRPF4	1.29096	0.371447
Q9NVH1-3;Q9NVH1;Q9NVH1-2;Q5TH61	DnaJ homolog subfamily C member 11	DNAJC11	1.29111	0.0791201
P18754;P18754-2;C9JRH2;C9JMJ4;C9J3R0;C9JQZ4;C9JW69	Regulator of chromosome condensation	RCC1	1.29111	0.0102546
Q96IX5	Up-regulated during skeletal muscle growth protein 5	USMG5	1.2912	0.102289
P14618;P14618-2;B4DNK4;P14618-3;H3BTN5;H3BQ34;H3BR70	Pyruvate kinase PKM;Pyruvate kinase	PKM	1.29243	0.00325991
P50336;H0YFP3	Protoporphyrinogen oxidase	PPOX	1.29418	0.245333
P50213;P50213-2;H0YL72;H0YLI6;H0YMU3	Isocitrate dehydrogenase [NAD] subunit alpha, mitochondrial	IDH3A	1.29515	0.0623293
Q71U36;Q71U36-2;Q13748	Tubulin alpha-1A chain;Tubulin alpha-3C/D chain	TUBA1A;TUBA3C	1.29524	0.688951
P48643;B7ZAR1;E9PCA1;E7ENZ3;P48643-2	T-complex protein 1 subunit epsilon	CCT5	1.29527	0.0262009
Q13148;A0A087WX29;B1AKP7;G3V162;A0A087X260;A0A087WYY0;K7EJM5;K7EN94;A0A087WXQ5;A0A087WV68;Q13148-4	TAR DNA-binding protein 43	TARDBP	1.2975	0.0796201
O95831;O95831-3;O95831-4;O95831-6	Apoptosis-inducing factor 1, mitochondrial	AIFM1	1.29812	0.38016
Q9BQG0;Q9BQG0-2;I3L1L3	Myb-binding protein 1A	MYBBP1A	1.2996	0.107522
Q5SSJ5;Q5SSJ5-2;Q5SSJ5-3;B0QZK4;X6RGJ2	Heterochromatin protein 1-binding protein 3	HP1BP3	1.30099	0.202569
P60953;P60953-1	Cell division control protein 42 homolog	CDC42	1.3048	0.0457781
U3KQT6;K7EPA3;Q9NX61-2;Q9NX61;K7EQ34;K7EQE7	Transmembrane protein 161A	TMEM161A	1.30675	0.138201
E9PJ21;A0A087WWI4;K7EQK2;A0A087X054;Q9Y4L1-2;Q9Y4L1	Hypoxia up-regulated protein 1	HYOU1	1.31016	0.0189449
P60981;P60981-2;F6RFD5	Destrin	DSTN	1.31075	0.0137149
P30101	Protein disulfide-isomerase A3	PDIA3	1.31146	0.21225
P42858	Huntingtin	HTT	1.31174	0.514218
O95573	Long-chain-fatty-acid--CoA ligase 3	ACSL3	1.31187	0.0536216
P49840;A8MT37;M0QYV0	Glycogen synthase kinase-3 alpha	GSK3A	1.31254	0.363309
P48729-3;P48729;P48729-2;D6REM4;E7ETM0	Casein kinase I isoform alpha	CSNK1A1	1.31271	0.0506516
Q68E01-2;Q68E01;Q68E01-4;Q68E01-3	Integrator complex subunit 3	INTS3	1.31328	0.193752
Q9H3P2;H0Y3X6;C9JHL4;Q9H3P2-7	Negative elongation factor A	NELFA	1.31446	0.137147
O75438;O75438-2	NADH dehydrogenase [ubiquinone] 1 beta subcomplex subunit 1	NDUFB1	1.31575	0.0440198
P20339-2;P20339	Ras-related protein Rab-5A	RAB5A	1.31686	0.0425271
Q16822;B4DW73;H0YML5;H0YM31;A0A0A0MS74;Q16822-2	Phosphoenolpyruvate carboxykinase [GTP], mitochondrial	PCK2	1.31787	0.0756488
Q16762	Thiosulfate sulfurtransferase	TST	1.3179	0.135046
Q96TC7;H0YMB1;Q96TC7-2;H0YLG5	Regulator of microtubule dynamics protein 3	RMDN3	1.31838	0.0772837
A0A087WV57;A0A087WYS3;H7C4X9;A0A0A0MTK7;A0A0A0MRQ3;Q9ULU4-3;Q9ULU4-6;Q9ULU4-17;Q9ULU4-15;Q9ULU4-23;Q9ULU4-8;Q9ULU4-21;Q9ULU4-18;Q9ULU4-14;Q9ULU4-12;Q9ULU4-22;Q9ULU4-16;Q9ULU4-9;Q9ULU4-5;Q9ULU4-20;Q9ULU4;Q9ULU4-13;Q9ULU4-10;Q9ULU4-11;Q9ULU4-7;Q9ULU4-19	Protein kinase C-binding protein 1	ZMYND8	1.3187	0.0541687
Q5XKP0;K7EIR2	Protein QIL1	QIL1;C19orf70	1.31918	0.0914662
P78346;P78346-2;Q5VU11;Q5VU10	Ribonuclease P protein subunit p30	RPP30	1.32281	0.0172467
Q9BQ69	O-acetyl-ADP-ribose deacetylase MACROD1	MACROD1	1.32821	0.0478208
P09110;C9JDE9;H7C131;P09110-2	3-ketoacyl-CoA thiolase, peroxisomal	ACAA1	1.32872	0.03175
Q6UWE0-2;Q6UWE0	E3 ubiquitin-protein ligase LRSAM1	LRSAM1	1.32952	0.14534
P13489;H0YCR7	Ribonuclease inhibitor	RNH1	1.32971	0.0830168
P49903;P49903-2;P49903-4;Q5T5U6;P49903-3	Selenide, water dikinase 1	SEPHS1	1.33255	0.355469
O76021;J3QSV6;I3L3U9;I3L3C4	Ribosomal L1 domain-containing protein 1	RSL1D1	1.33279	0.108377
P84095	Rho-related GTP-binding protein RhoG	RHOG	1.33353	0.000855065
Q13641	Trophoblast glycoprotein	TPBG	1.33388	0.00184941
Q9BZE4-2;Q9BZE4;Q9BZE4-3;Q5T3R7	Nucleolar GTP-binding protein 1	GTPBP4	1.33524	0.0293919
Q92900-2;Q92900	Regulator of nonsense transcripts 1	UPF1	1.33629	0.165408
P30040;F8VY02	Endoplasmic reticulum resident protein 29	ERP29	1.33633	0.129526
Q9UBD5;Q9UBD5-2;Q9UBD5-3	Origin recognition complex subunit 3	ORC3	1.33785	0.247086
P24752	Acetyl-CoA acetyltransferase, mitochondrial	ACAT1	1.34236	0.000930139
Q9H0U4;E9PLD0;Q92928	Ras-related protein Rab-1B;Putative Ras-related protein Rab-1C	RAB1B;RAB1C	1.34282	0.0109522
Q9Y2T2	AP-3 complex subunit mu-1	AP3M1	1.34401	0.292876
Q643R3	Lysophospholipid acyltransferase LPCAT4	LPCAT4	1.34873	0.0741318
P04406;P04406-2;E7EUT5	Glyceraldehyde-3-phosphate dehydrogenase	GAPDH	1.35003	0.00952364
P49419-2;P49419;F8VS02;P49419-4;P49419-3	Alpha-aminoadipic semialdehyde dehydrogenase	ALDH7A1	1.35342	0.00191695
O00154-4;O00154-6;O00154-7;O00154;O00154-2;O00154-3;O00154-5;K7EKP8	Cytosolic acyl coenzyme A thioester hydrolase	ACOT7	1.35404	0.0378927
Q6NUQ4;Q6NUQ4-2	Transmembrane protein 214	TMEM214	1.35517	0.0916656
Q9NY27;C9IZ04;Q9NY27-3;Q9NY27-2	Serine/threonine-protein phosphatase 4 regulatory subunit 2	PPP4R2	1.35634	0.051528
Q13085-3;Q13085-2;Q13085;Q13085-4	Acetyl-CoA carboxylase 1;Biotin carboxylase	ACACA	1.36148	0.125412
Q6PI48	Aspartate--tRNA ligase, mitochondrial	DARS2	1.36377	0.178204
Q9UL25	Ras-related protein Rab-21	RAB21	1.36556	0.0936758
P61026	Ras-related protein Rab-10	RAB10	1.3702	0.0457483
Q96J85;Q71RC2-7;Q71RC2-5;Q71RC2-3;Q71RC2;Q71RC2-4;Q8TBL5;A0A087WTL9;Q6P4E2;Q71RC2-2;Q71RC2-6	La-related protein 4	LARP4	1.3717	0.0480801
F5H8H2;Q03426	Mevalonate kinase	MVK	1.37372	0.116156
Q6Y1H2;C9JWG1	Very-long-chain (3R)-3-hydroxyacyl-CoA dehydratase 2	PTPLB	1.37473	0.0318501
P49792	E3 SUMO-protein ligase RanBP2	RANBP2	1.37581	0.156174
O43390;O43390-2;O43390-3;O43390-4;B4DT28	Heterogeneous nuclear ribonucleoprotein R	HNRNPR	1.38325	0.0553053
P45954-2;P45954	Short/branched chain specific acyl-CoA dehydrogenase, mitochondrial	ACADSB	1.38481	0.451959
Q14964;C9JB90;C9JU14;J3KR73;H7BYW1;H0YGL6;P20340-4;Q9NRW1-2;Q9NRW1;P20340-2;P20340	Ras-related protein Rab-39A;Ras-related protein Rab-6A;Ras-related protein Rab-6B	RAB39A;RAB6B;RAB6A	1.38632	0.0159262
M0R3D4;Q9UI14	Prenylated Rab acceptor protein 1	RABAC1	1.38649	0.050953
P63241;I3L397;I3L504;Q6IS14;P63241-2	Eukaryotic translation initiation factor 5A-1;Eukaryotic translation initiation factor 5A-1-like	EIF5A;EIF5AL1	1.38835	0.0641812
P23528;G3V1A4;E9PP50;E9PK25;E9PQB7	Cofilin-1	CFL1	1.38836	0.0658805
E9PKP7;P17480-2;P17480	Nucleolar transcription factor 1	UBTF	1.38876	0.158736
Q9NQR4;H7C579	Omega-amidase NIT2	NIT2	1.39007	0.0158622
Q6UW68;K7ELQ9;K7EPR0;K7EM09	Transmembrane protein 205	TMEM205	1.39059	0.0282437
P30837	Aldehyde dehydrogenase X, mitochondrial	ALDH1B1	1.39577	0.0508675
Q7L0Y3;C9JVB6	Mitochondrial ribonuclease P protein 1	TRMT10C	1.39592	0.4694
Q9HAV7	GrpE protein homolog 1, mitochondrial	GRPEL1	1.39796	0.0182394
P35250;P35250-2;A0A087WVY3	Replication factor C subunit 2	RFC2	1.39816	0.0142506
P55039;A8MZF9;J3QKW7	Developmentally-regulated GTP-binding protein 2	DRG2	1.39872	0.0389277
A0A087WTT1;P11940-2;P11940;E7EQV3;E7ERJ7;H0YAR2	Polyadenylate-binding protein 1	PABPC1	1.39893	0.0439143
Q9H061;E9PI90	Transmembrane protein 126A	TMEM126A	1.40036	0.0300695
P07954-2;P07954	Fumarate hydratase, mitochondrial	FH	1.40055	0.119678
P41091;F8W810;Q2VIR3-2;Q2VIR3	Eukaryotic translation initiation factor 2 subunit 3;Putative eukaryotic translation initiation factor 2 subunit 3-like protein	EIF2S3;EIF2S3L	1.4011	0.162012
Q9BZE1;S4R369;A6NHR2	39S ribosomal protein L37, mitochondrial	MRPL37	1.40174	0.0862562
Q9ULC4-2;Q9ULC4;Q9ULC4-3	Malignant T-cell-amplified sequence 1	MCTS1	1.40334	0.0074222
Q9UBM7;E9PM00	7-dehydrocholesterol reductase	DHCR7	1.40693	0.080016
P33991;E5RG31	DNA replication licensing factor MCM4	MCM4	1.40791	0.271326
P17152	Transmembrane protein 11, mitochondrial	TMEM11	1.40809	0.138337
E5RI99;P62888	60S ribosomal protein L30	RPL30	1.40895	0.0447699
Q16543;K7EQA9;K7EKQ2	Hsp90 co-chaperone Cdc37;Hsp90 co-chaperone Cdc37, N-terminally processed	CDC37	1.41176	0.0777043
P51570;P51570-2	Galactokinase	GALK1	1.41318	0.0784369
P31930	Cytochrome b-c1 complex subunit 1, mitochondrial	UQCRC1	1.41721	0.0495491
Q5T5C7;P49591	Serine--tRNA ligase, cytoplasmic	SARS	1.41772	0.0265726
P62834	Ras-related protein Rap-1A	RAP1A	1.41811	0.100384
B1AHD1;P55769	NHP2-like protein 1;NHP2-like protein 1, N-terminally processed	NHP2L1	1.42096	0.0387917
Q13838;Q13838-2;Q5STU3;F6WLT2;A0A0A0MT12;F6TRA5;F6S4E6;F6UJC5	Spliceosome RNA helicase DDX39B	DDX39B	1.42142	0.00541462
P52895;B4DK69;A0A0A0MSD5;H0Y804;S4R3P0	Aldo-keto reductase family 1 member C2	AKR1C2;AKR1C1	1.42244	0.0272788
B1AHF3;P00387-2;P00387;P00387-3	NADH-cytochrome b5 reductase 3;NADH-cytochrome b5 reductase 3 membrane-bound form;NADH-cytochrome b5 reductase 3 soluble form	CYB5R3	1.42346	0.703378
Q15286;F5H157;Q15286-2	Ras-related protein Rab-35	RAB35	1.4262	0.0551312
Q13151	Heterogeneous nuclear ribonucleoprotein A0	HNRNPA0	1.42788	0.217673
Q15181	Inorganic pyrophosphatase	PPA1	1.43035	0.232241
P29401;P29401-2;E9PFF2	Transketolase	TKT	1.43159	0.0231694
F8WCQ4;C9JNP8;Q9H300-2;Q9H300;H7C0U0	Presenilins-associated rhomboid-like protein, mitochondrial;P-beta	PARL	1.43368	0.144803
P07237;H7BZ94;F5H8J2	Protein disulfide-isomerase	P4HB	1.43415	0.0377713
P63244;J3KPE3;D6RAC2;D6RHH4;D6REE5;H0Y8W2;H0YAF8;D6R9Z1;H0YAM7;D6R9L0;D6RFX4	Guanine nucleotide-binding protein subunit beta-2-like 1;Guanine nucleotide-binding protein subunit beta-2-like 1, N-terminally processed	GNB2L1	1.43958	0.105517
H0YMZ1;H0YL69;P25789;H0YMA1;H0YLS6;H0YLC2;H0YN18	Proteasome subunit alpha type;Proteasome subunit alpha type-4	PSMA4	1.44298	0.127927
P06576;H0YH81	ATP synthase subunit beta, mitochondrial;ATP synthase subunit beta	ATP5B	1.44372	0.116655
B7Z6D5;Q96GQ7	Probable ATP-dependent RNA helicase DDX27	DDX27	1.44456	0.0910969
Q9UJZ1;Q9UJZ1-2;A0A087WYB4	Stomatin-like protein 2, mitochondrial	STOML2	1.44495	0.0171097
F8VPD4;P27708	CAD protein;Glutamine-dependent carbamoyl-phosphate synthase;Aspartate carbamoyltransferase;Dihydroorotase	CAD	1.44834	1.17253
P30085;Q5T0D2;P30085-2	UMP-CMP kinase	CMPK1	1.45128	0.0195678
Q9UBE0;M0QZS6;B3KNJ4;Q9UBE0-2;Q9UBE0-3;M0QX65	SUMO-activating enzyme subunit 1;SUMO-activating enzyme subunit 1, N-terminally processed	SAE1	1.4516	0.0796379
P56537	Eukaryotic translation initiation factor 6	EIF6	1.45902	0.261341
P60891;B1ALA9;P60891-2;P11908;P11908-2;B7ZB02;H7C540;P21108	Ribose-phosphate pyrophosphokinase 1;Ribose-phosphate pyrophosphokinase 2;Ribose-phosphate pyrophosphokinase 3	PRPS1;PRPS2;PRPS1L1	1.46302	0.262507
Q8TC12;Q8TC12-2;G3V2G6;G3V234;Q8TC12-3	Retinol dehydrogenase 11	RDH11	1.46376	0.0270236
Q9BRB3-2	Phosphatidylinositol N-acetylglucosaminyltransferase subunit Q	PIGQ	1.46452	0.136597
C9J4M6;C9J2Y9;P30876	DNA-directed RNA polymerase;DNA-directed RNA polymerase II subunit RPB2	POLR2B	1.47282	0.191795
P21291;E9PP21;E9PS42;E9PND2	Cysteine and glycine-rich protein 1	CSRP1	1.47433	0.661929
Q5JWT2;Q9ULK4-2;Q9ULK4-4;Q9ULK4-5;Q9ULK4-3;Q9ULK4	Mediator of RNA polymerase II transcription subunit 23	MED23	1.48022	0.128371
P61006;P61006-2	Ras-related protein Rab-8A	RAB8A	1.4821	0.211111
Q9HBH5	Retinol dehydrogenase 14	RDH14	1.48933	0.301969
M0QWZ7;Q9NP81;Q9NP81-2;M0R2C6;B4DJM9	Serine--tRNA ligase, mitochondrial	SARS2	1.4901	0.0138002
P31153;P31153-2	S-adenosylmethionine synthase isoform type-2	MAT2A	1.49314	0.432208
P43897;P43897-2;C9JT21	Elongation factor Ts, mitochondrial;Elongation factor Ts	TSFM	1.49385	0.030417
O95373	Importin-7	IPO7	1.49592	0.122975
Q8N335;C9JFA7;C9K0P5;C9JM46	Glycerol-3-phosphate dehydrogenase 1-like protein	GPD1L	1.49709	0.11348
Q9NVH0-2;Q9NVH0;C9JLF4	Exonuclease 3-5 domain-containing protein 2	EXD2	1.49851	0.31866
B1AH87;P30536	Translocator protein	TSPO	1.50001	0.00214785
Q14566	DNA replication licensing factor MCM6	MCM6	1.50164	0.037315
Q9P2J5;Q9P2J5-2	Leucine--tRNA ligase, cytoplasmic	LARS	1.50241	0.10621
Q9Y3R5-2;Q9Y3R5	Protein dopey-2	DOPEY2	1.50421	0.390771
P04844-2;P04844;Q5JYR7	Dolichyl-diphosphooligosaccharide--protein glycosyltransferase subunit 2	RPN2	1.51021	0.243865
O60506;O60506-3;O60506-2;O60506-4;B7Z645;O60506-5	Heterogeneous nuclear ribonucleoprotein Q	SYNCRIP	1.51528	0.0217537
P62805	Histone H4	HIST1H4A	1.51992	0.0431894
Q5TIG5;A8MQ02;J3KN01;P55196-2;P55196-6;P55196-3;P55196-1;P55196;P55196-5;F8W9I4;E9PFY5	Afadin	MLLT4	1.52495	0.334078
O14925;Q5SRD1	Mitochondrial import inner membrane translocase subunit Tim23;Putative mitochondrial import inner membrane translocase subunit Tim23B	TIMM23;TIMM23B	1.52644	0.203431
P30038;P30038-3;P30038-2	Delta-1-pyrroline-5-carboxylate dehydrogenase, mitochondrial	ALDH4A1	1.53072	0.0372013
U3KQK0;Q99880;Q99879;Q99877;Q93079;Q5QNW6;P62807;P58876;P57053;O60814;Q5QNW6-2	Histone H2B;Histone H2B type 1-L;Histone H2B type 1-M;Histone H2B type 1-N;Histone H2B type 1-H;Histone H2B type 2-F;Histone H2B type 1-C/E/F/G/I;Histone H2B type 1-D;Histone H2B type F-S;Histone H2B type 1-K	HIST1H2BN;HIST1H2BL;HIST1H2BM;HIST1H2BH;HIST2H2BF;HIST1H2BC;HIST1H2BD;H2BFS;HIST1H2BK	1.53572	0.119162
P16278-3;P16278;E7EQ29;P16278-2	Beta-galactosidase	GLB1	1.5506	0.283718
O75431-2;O75431;C9JNK6;C9JAZ1	Metaxin-2	MTX2	1.5521	0.731586
P56192;P56192-2	Methionine--tRNA ligase, cytoplasmic	MARS	1.5544	0.0231475
A0A0A0MSS8;P42330;S4R3Z2;P42330-2	Aldo-keto reductase family 1 member C3	AKR1C3	1.5621	0.0788907
P55036;Q5VWC4;A6PVX3;P55036-2	26S proteasome non-ATPase regulatory subunit 4	PSMD4	1.57653	0.0221246
Q8NBY1;B4E0Y9;Q9P289-2;Q9P289;Q9P289-3	Serine/threonine-protein kinase MST4	RBM4B;MST4	1.58302	0.0732461
Q9Y696	Chloride intracellular channel protein 4	CLIC4	1.59088	0.240189
A0A0A0MT83;P26440;P26440-2;H0YN10;H7C4G6	Isovaleryl-CoA dehydrogenase, mitochondrial	IVD	1.59741	0.00811945
Q9BXI6;B5MD46;Q9BXI6-2	TBC1 domain family member 10A	TBC1D10A	1.60824	0.574027
Q5R3B4;O95563	Mitochondrial pyruvate carrier 2	MPC2	1.61239	0.114917
A0A087X0X3;P52272-2;P52272	Heterogeneous nuclear ribonucleoprotein M	HNRNPM	1.62102	0.0155513
Q96RQ3;F5GYT8;E9PHF7;E9PG35;G5E9X5	Methylcrotonoyl-CoA carboxylase subunit alpha, mitochondrial	MCCC1	1.62877	0.000300141
Q5TC12-3;I3L448;Q5TC12;H0YD21;Q5TC12-2;H0YEW4;A8MRA7	ATP synthase mitochondrial F1 complex assembly factor 1	ATPAF1	1.63346	0.445568
P34896-2;P34896;P34896-4;P34896-3	Serine hydroxymethyltransferase, cytosolic	SHMT1	1.63445	0.330886
Q9NVP1	ATP-dependent RNA helicase DDX18	DDX18	1.63957	0.473264
Q13554-7;Q13554-4;Q13554-6;Q13554-3;Q13554-8;Q13554-5;Q13554-2;Q13554;Q8WU40;D6R938;E9PBG7;Q5SWX3;E9PF82;A0A0A0MS52;A0A0A0MT11;Q9UQM7;Q13557-8;Q13557-12;Q9UQM7-2;Q13557-9;Q13557-10;Q13555-10;Q13557-5;Q13557;Q13557-3;Q13557-6;Q13557-4;Q13557-11;Q13555-3;Q13555-5;Q13555-4;Q13555-7;Q13555-9;Q13555-2;Q13555-8;Q13555;Q13555-6	Calcium/calmodulin-dependent protein kinase type II subunit beta;Calcium/calmodulin-dependent protein kinase type II subunit alpha;Calcium/calmodulin-dependent protein kinase type II subunit delta;Calcium/calmodulin-dependent protein kinase type II subunit gamma	CAMK2B;CAMK2G;CAMK2D;CAMK2A	1.65129	0.0948985
Q96EL3	39S ribosomal protein L53, mitochondrial	MRPL53	1.68464	0.334222
Q9BSH4	Translational activator of cytochrome c oxidase 1	TACO1	1.69063	0.0756736
Q01650	Large neutral amino acids transporter small subunit 1	SLC7A5	1.69098	0.257931
P49590-2;P49590;B4DQ67	Probable histidine--tRNA ligase, mitochondrial	HARS2	1.70481	0.629305
Q9H7Z7	Prostaglandin E synthase 2;Prostaglandin E synthase 2 truncated form	PTGES2	1.70793	0.712588
P63010;P63010-2;P63010-3;A0A087WU93;A0A087WZQ6;A0A087X253;A0A087WYD1	AP-2 complex subunit beta	AP2B1	1.71617	0.485447
Q8NBN7;Q8NBN7-2;G8JLA1	Retinol dehydrogenase 13	RDH13	1.72826	0.444386
P11498	Pyruvate carboxylase, mitochondrial	PC	1.7884	0.0203304
Q99497;K7EN27;K7ELW0	Protein DJ-1	PARK7	1.85537	0.132106
Q96P70	Importin-9	IPO9	1.88136	1.35506
Q9H2U2-3;Q9H2U2;Q9H2U2-2;Q9H2U2-6;D6R967;H0Y9D8	Inorganic pyrophosphatase 2, mitochondrial	PPA2	1.887	0.0796689
C9JQV0;Q9BRJ6;H7C0T1;H7C2R9	Uncharacterized protein C7orf50	C7orf50	1.89801	0.716588
Q96CM8-3;Q96CM8;Q96CM8-2;E9PF16;Q96CM8-4	Acyl-CoA synthetase family member 2, mitochondrial	ACSF2	1.95598	0.263806
Q9NR30-2;Q9NR30	Nucleolar RNA helicase 2	DDX21	1.9997	1.31051
