# Supplementary material for: Divergent synthesis and identification of the cellular targets of deoxyelephantopins
Source: Nat Commun. 2016 Aug 19;7:12470. doi: 10.1038/ncomms12470 (PMC4992173; doi:10.1038/ncomms12470)
Supplement: Supplementary Data 2 — List of proteins identified in competitive profiling using deoxyelephantopin pretreatement followed by probe 24c in live cells. [file ncomms12470-s3.xlsx]

## Sheet: Supplementary Data 2
Supplementary Data 2 : List of proteins identified in competitive profiling using deoxyelephantopin pretreatement followed by probe 24c in live cells.
Majority protein IDs	Protein names	Gene names	LFQ ratio 20 µM Deoxyelephantopin/DMSO with 24c	SD
P35520;P35520-2	Cystathionine beta-synthase	CBS	0	0
Q9BTY7	Protein HGH1 homolog	HGH1	0	0
Q9UL40-3;Q9UL40;Q9UL40-2	Zinc finger protein 346	ZNF346	0	0
Q9UBQ7;U3KQ56;Q5T946	Glyoxylate reductase/hydroxypyruvate reductase	GRHPR	0	0
O95881	Thioredoxin domain-containing protein 12	TXNDC12	0.0424559	0.000994812
A0A087WT44;P30519;P30519-2;I3L159;I3L1F5	Heme oxygenase 2	HMOX2	0.144199	0.00245109
P53992;G5EA31	Protein transport protein Sec24C	SEC24C	0.175559	0.0312072
Q96CP2;I3L1Y9;I3L4I0	FLYWCH family member 2	FLYWCH2	0.190582	0.0099374
Q14247;Q14247-3;Q14247-2	Src substrate cortactin	CTTN	0.219879	0.0672619
Q7Z3B4-3;Q7Z3B4;Q7Z3B4-2	Nucleoporin p54	NUP54	0.239918	0.0335455
P04080	Cystatin-B	CSTB	0.284004	0.012265
