# Supplementary material for: Divergent synthesis and identification of the cellular targets of deoxyelephantopins
Source: Nat Commun. 2016 Aug 19;7:12470. doi: 10.1038/ncomms12470 (PMC4992173; doi:10.1038/ncomms12470)
Supplement: Supplementary Data 3 — Enrichement of PPARg from MCF7 lysates spike with PPARg using probe 24c. [file ncomms12470-s4.xlsx]

## Sheet: Supplementary Data 3
Supplementary Data 3 : Enrichement of PPARg from MCF7 lysates spike with PPARg using probe 24c.
Majority protein IDs	Protein names	Gene names	LFQ intensity 23c	SD	LFQ intensity 24c	SD	Ratio 24c/23c
E9PFV2;P37231-2;P37231	Peroxisome proliferator-activated receptor gamma	PPARG	5486600000	4.18607e+07	5148900000	1.65463e+07	0.93845
