# Supplementary material for: Divergent synthesis and identification of the cellular targets of deoxyelephantopins
Source: Nat Commun. 2016 Aug 19;7:12470. doi: 10.1038/ncomms12470 (PMC4992173; doi:10.1038/ncomms12470)
Supplement: Supplementary Data 4 — Proteomic analysis of upregulated and downregulates protein following treatmetn with rosiglitazone, T0070907 or deoxyelephantopin [file ncomms12470-s5.xlsx]

## Sheet: Supplementary Data 4
Supplementary Data 4 : Proteomic analysis of upregulated and downregulates protein following treatmetn with rosiglitazone, T0070907 or deoxyelephantopin
Majority protein IDs	Protein name	Gene name	Log2 10 µM Rosiglitazone/DMSO	SD	Log2 50 µM T0070907/DMSO	SD	Log2 20 µM DEP/DMSO	SD
Q5VY30;P02753	Retinol-binding protein 4;Plasma retinol-binding protein(1-182);Plasma retinol-binding protein(1-181);Plasma retinol-binding protein(1-179);Plasma retinol-binding protein(1-176)	RBP4	0.201195	0.0246455	-0.369897	-0.00554299	-1.02978	0.0697344
P09210	Glutathione S-transferase A2	GSTA2	0.196299	0.0366698	-0.800449	0.00658556	-0.869192	-0.142744
P40879	Chloride anion exchanger	SLC26A3	0.103016	0.0543105	-1.02328	-0.298544	-0.983889	-0.0921057
A0A0A0MT32;P38571-2;P38571;Q5T073	Lysosomal acid lipase/cholesteryl ester hydrolase	LIPA	0.0340314	0.0329697	-0.846785	0.0231018	-0.676845	-0.0543583
Q9ULD0;Q9ULD0-2;Q9ULD0-3	2-oxoglutarate dehydrogenase-like, mitochondrial	OGDHL	0.103016	0.0103683	-1.02328	-0.0483597	-0.983889	-0.104247
Q96JP2	Unconventional myosin-XVB	MYO15B	0.0840642	0.00544686	-0.736966	-0.0271212	-1	-0.0875128
A0A087WV45;P02766;A0A087WT59	Transthyretin	TTR	0.464668	0.0704033	-1.25154	-0.119333	-0.971431	-0.0826794
Q9Y3Z3-4;Q9Y3Z3;Q9Y3Z3-3;Q9Y3Z3-2	Deoxynucleoside triphosphate triphosphohydrolase SAMHD1	SAMHD1	-0.434403	-0.0876593	-0.810966	-0.100654	-0.971431	-0.0736296
Q68EM7-2;Q68EM7-6;Q68EM7-5;Q68EM7;C9IZD3;Q68EM7-4	Rho GTPase-activating protein 17	ARHGAP17	0.389567	0.0526035	-0.810966	-0.0305495	-0.971431	-0.0617673
F8W822;R4GNG3;F8WAK2;F8VXI9;Q14161-2;Q14161-11;Q14161-7;Q14161-6;Q14161-10;Q14161-8;Q14161-4;Q14161-5;Q14161-3;Q14161;Q14161-9	ARF GTPase-activating protein GIT2	GIT2	-0.37707	-0.0420079	-0.888969	-0.02374	-0.915936	-0.112085
Q9UH62	Armadillo repeat-containing X-linked protein 3	ARMCX3	-0.358454	-0.0683733	-0.713119	-0.0222382	-0.915936	-0.013847
A0A0A0MTN3;P21266	Glutathione S-transferase Mu 3	GSTM3	0.298658	0.0450115	-0.713119	-0.0696724	-0.836501	-0.0311257
E9PHT6;Q9NVE7;H0YA26	Pantothenate kinase 4	PANK4	-0.340075	-0.0372771	-0.810966	-0.033225	-0.810966	-0.0666287
P08263	Glutathione S-transferase A1;Glutathione S-transferase A1, N-terminally processed	GSTA1	0.214125	0.00466849	-0.761213	-0.0400829	-0.810966	-0.0925689
P16455	Methylated-DNA--protein-cysteine methyltransferase	MGMT	-0.168123	-0.021219	-0.68966	-0.0788786	-0.810966	-0.238303
Q9NRX4;Q9NRX4-2	14 kDa phosphohistidine phosphatase	PHPT1	-0.358454	-0.0461555	-1.25154	-0.0827432	-0.785875	-0.013113
Q9Y5P4-2;Q9Y5P4;Q9Y5P4-3;A0A0A0MRE4	Collagen type IV alpha-3-binding protein	COL4A3BP	-0.0588937	-0.0035953	-0.761213	-0.0590149	-0.761213	-0.165983
Q13043-2;Q13043;F5H5B4	Serine/threonine-protein kinase 4;Serine/threonine-protein kinase 4 37kDa subunit;Serine/threonine-protein kinase 4 18kDa subunit	STK4	0.356144	0.0402115	-0.810966	-0.0575858	-0.736966	-0.0273029
Q15043-2;Q15043-3;Q15043;E5RIP4;E5RFZ8;E5RGA7;E5RJ40;E5RJG5	Zinc transporter ZIP14	SLC39A14	-0.494109	-0.07369	-0.68966	-0.0684223	-0.736966	-0.0697903
E9PNK6;E9PPQ1;J3KNE7;Q16890-4;Q16890-3;Q16890-2;Q16890-5;Q16890;E9PNQ9	Tumor protein D53	TPD52L1	-0.454032	-0.0784467	-1.08927	-0.106437	-0.713119	-0.0802231
C9J3D7;Q9UKG9;Q9UKG9-3	Peroxisomal carnitine O-octanoyltransferase	CROT	0.0340314	0.00429392	-0.846785	-0.060659	-0.676845	-0.0320602
Q8TF65	PDZ domain-containing protein GIPC2	GIPC2	0.0143553	0.00285222	-0.68966	-0.0615808	-0.68966	-0.0638046
P43353;P43353-2	Aldehyde dehydrogenase family 3 member B1	ALDH3B1	-0.321928	-0.0131394	-0.785875	-0.0509351	-0.666576	-0.0652739
P49354;E9PQP6;P49354-2;H0YCW1;B3KVN2	Protein farnesyltransferase/geranylgeranyltransferase type-1 subunit alpha	FNTA	-0.120294	-0.00267427	-0.971431	-0.0475014	-0.621488	-0.0673898
Q86WU2-2;Q86WU2	Probable D-lactate dehydrogenase, mitochondrial	LDHD	-0.200913	-0.0224452	-0.666576	-0.0200276	-0.599462	-0.0900594
Q9NX47	E3 ubiquitin-protein ligase MARCH5	MARCH5	0.400538	0.0567861	1.20789	0.027105	1.852	0.157827
J3KMZ9;P01130-2;P01130-3;P01130-6;P01130-4;P01130;H0YMD1;P01130-5	Low-density lipoprotein receptor	LDLR	0.485427	0.0488625	1.98914	0.127295	1.72247	0.107053
Q86U38;Q86U38-2	Nucleolar protein 9	NOP9	0.0703893	0.0149135	1.09761	0.0857934	1.5656	0.143729
O75683	Surfeit locus protein 6	SURF6	0.263035	0.0598169	0.782409	0.0144014	1.30451	0.00130115
H0YI20;F8VXY3;P00973-2;P00973-4;P00973;P00973-3;F8VUC8	2-5-oligoadenylate synthase 1	OAS1	0.0143553	0.00294697	0.918386	0.0294716	1.10434	0.194124
J3KQ45;F8W8W7;O43493-2;O43493-5;O43493-3;O43493;O43493-4;O43493-6	Trans-Golgi network integral membrane protein 2	TGOLN2	0.275007	0.0323484	0.925999	0.0106374	1.02857	0.0394042
P16144-4;P16144-2;P16144;P16144-3	Integrin beta-4	ITGB4	0.0840642	0.00186701	1.35614	0.143531	0.918386	0.0687417
Q9NR30;Q9NR30-2	Nucleolar RNA helicase 2	DDX21	0.15056	0.00100577	0.918386	0.00102532	0.823749	0.0142428
E9PQM8;E9PRF4;Q15047-3;Q15047;E9PAP1;X6RHV1;B0QZE6;E9PS59;X6R732;Q15047-2	Histone-lysine N-methyltransferase SETDB1	SETDB1	0.0840642	0.00545166	0.632268	0.0835766	0.807355	0.0762056
P61020;P61020-2;F8VUA5	Ras-related protein Rab-5B	RAB5B	0.485427	0.0574972	0.615597	0.0402764	0.790772	0.0143204
O75475;O75475-3;O75475-2	PC4 and SFRS1-interacting protein	PSIP1	0.485427	0.0472978	0.604071	0.061912	0.757023	0.0743553
P56545-2;Q5SQP8;P56545	C-terminal-binding protein 2	CTBP2	0.356144	0.0320316	0.831877	0.0408273	0.722466	0.0108261
C9JAW5;C9JNU6;Q9Y241;Q9Y241-2	HIG1 domain family member 1A, mitochondrial	HIGD1A	0.432959	0.0777987	0.704872	0.0716996	0.687061	0.058527
Q9NWU2	Glucose-induced degradation protein 8 homolog	GID8	0.464668	0.0460235	0.595312	0.065137	0.678072	0.0334611
Q15050	Ribosome biogenesis regulatory protein homolog	RRS1	0.495695	0.0349344	0.765535	0.00370195	0.650765	0.0523057
P48200	Iron-responsive element-binding protein 2	IREB2	0.263035	0.0125176	0.956057	0.0879697	0.650765	0.00762094
O14828;O14828-2	Secretory carrier-associated membrane protein 3	SCAMP3	0.454176	0.00481556	0.641546	0.0466395	0.632268	0.0524313
Q8N1B4-2;Q8N1B4	Vacuolar protein sorting-associated protein 52 homolog	VPS52	0.422233	0.0313728	0.773996	0.0445423	0.632268	0.0292612
