# Supplementary material for: Divergent synthesis and identification of the cellular targets of deoxyelephantopins
Source: Nat Commun. 2016 Aug 19;7:12470. doi: 10.1038/ncomms12470 (PMC4992173; doi:10.1038/ncomms12470)
Supplement: Supplementary Data 5 — MS analysis of PPARg peptide fragments following treatement with DMSO, 23c or 24c. [file ncomms12470-s6.xlsx]

## Sheet: Supplementary Data 5
Supplementary Data 5 : MS analysis of PPARg peptide fragments following treatement with DMSO, 23c or 24c.
Majority protein IDs	Protein names	Gene names	Sequence	PEP	Ratio 23c/DMSO	Ratio 24c/DMSO	Ratio DEP/DMSO
E9PFV2;P37231-2;P37231;E9PFX5;P37231-3	Peroxisome proliferator-activated receptor gamma	PPARG	ASGFHYGVHACEGCK	2.4816e-24	0.792793	0.720535	1.04887
E9PFV2;P37231-2;P37231;E9PFX5;P37231-3	Peroxisome proliferator-activated receptor gamma	PPARG	CLAVGMSHNAIR	5.26e-43	1.13978	1.39644	0.942287
E9PFV2;P37231-2;P37231;E9PFX5;P37231-3	Peroxisome proliferator-activated receptor gamma	PPARG	IFQGCQFR	2.6148e-23	0.626773	0.597481	0.733397
E9PFV2;P37231-2;P37231;E9PFX5;P37231-3	Peroxisome proliferator-activated receptor gamma	PPARG	LKLIYDRCDLNCR	2.105e-26	0.830276	0.873898	0.962577
E9PFV2;P37231-2;P37231;E9PFX5;P37231-3	Peroxisome proliferator-activated receptor gamma	PPARG	NKCQYCR	2.6757e-16	0.249257	0.0782559	0
E9PFV2;P37231-2;P37231;E9PFX5;P37231-3	Peroxisome proliferator-activated receptor gamma	PPARG	TQLYNKPHEEPSNSLMAIECR	7.1619e-17	1.51635	1.71718	0.935794
E9PFV2;P37231-2;P37231;E9PFX5;P37231-3	Peroxisome proliferator-activated receptor gamma	PPARG	VCGDKASGFHYGVHACEGCK	5.084e-24	0.682168	0.653916	0.808737
